# Supplementary material for: Circadian modulation of glucose utilization via CRY1-mediated repression of Pdk1 expression
Source: J Biol Chem. 2024 Jan 8;300(2):105637. doi: 10.1016/j.jbc.2024.105637 (PMC10869264; doi:10.1016/j.jbc.2024.105637)
Supplement: Supplemental Table S1 [file mmc2.xlsx]

## Sheet: RNA_seq comaprision
geneID	PN_log2Change	PN_sval	CRY1_log2Change	CRY1_sval	CRY2_log2Change	CRY2_sval	symbol	Name	Bmal1
100008567	0.1822481056742	0.302544510218492	-0.0126090329339283	0.716397795906414	-0.00492303525187468	0.879437250469047	Gm14964	predicted gene 14964(Gm14964)	No
100009600	-2.19030536585261	8.64661672482148e-07	0.408468349444605	0.319286548737527	0.0279710612437883	0.914842105872834	Zglp1	zinc finger, GATA-like protein 1(Zglp1)	No
100009609	NA	NA	NA	NA	NA	NA	Vmn2r65	vomeronasal 2, receptor 65(Vmn2r65)	No
100009614	NA	NA	NA	NA	NA	NA	Gm10024	predicted gene 10024(Gm10024)	No
100009664	NA	NA	NA	NA	NA	NA	F630206G17Rik	RIKEN cDNA F630206G17 gene(F630206G17Rik)	No
100012	NA	NA	NA	NA	NA	NA	Oog3	oogenesin 3(Oog3)	No
100017	0.0135240635896114	0.709224953164209	0.244068441404211	0.81105007389432	-0.0894434322083197	0.933997898992265	LDLRAP1	low density lipoprotein receptor adaptor protein 1(Ldlrap1)	No
100019	0.468244643351148	0.705358012872198	0.415616937291516	0.328601165201932	0.549848106060913	0.168614804476011	Mdn1	midasin AAA ATPase 1(Mdn1)	YES
100033459	4.99556999305469	0.000266457728179067	-0.0130890049714747	0.699418434704291	-0.00511481887006423	0.872887832093372	Ifi208	interferon activated gene 208(Ifi208)	No
100034251	4.4651630958745	0.0011751380071728	NA	NA	NA	NA	Wfdc17	WAP four-disulfide core domain 17(Wfdc17)	No
100034361	0.589892983854612	0.519134535582626	0.0269866605180193	0.82988776025335	-0.0218082836673436	0.928612512444332	Mfap1b	microfibrillar-associated protein 1B(Mfap1b)	No
100034363	0.0177258646211358	0.464005917989505	NA	NA	NA	NA	Tmsb15b2	thymosin beta 15b2(Tmsb15b2)	No
100034684	NA	NA	NA	NA	NA	NA	BC100530	cDNA sequence BC100530(BC100530)	No
100034726	0.0150060333611584	0.494420084652953	-0.528607410018788	0.233524076197641	-0.465026932851496	0.287862571140556	Gm15772	ribosomal protein L26 pseudogene(Gm15772)	No
100034729	NA	NA	NA	NA	NA	NA	Gm15114	predicted gene 15114(Gm15114)	No
100034739	-1.57512802691257	0.00189351397176767	0.376092563612402	0.467384317383913	0.27183101521506	0.602126133975511	Gm17762	predicted gene, 17762(Gm17762)	No
100034748	0.241206017757175	0.412794808469003	0.0185469337414462	0.730041561822616	-0.0139961812327195	0.840242250344596	A930017K11Rik	RIKEN cDNA A930017K11 gene(A930017K11Rik)	No
100036518	NA	NA	NA	NA	NA	NA	Vmn1r223	vomeronasal 1 receptor 223(Vmn1r223)	No
100036520	NA	NA	NA	NA	NA	NA	Gata5os	GATA binding protein 5, opposite strand(Gata5os)	No
100036521	-1.02944570614652	0.0538426178710474	-0.0923938831955984	0.82766323500718	-0.0277885874048416	0.932767106376609	Umad1	UMAP1-MVP12 associated (UMA) domain containing 1(Umad1)	No
100036523	-0.512713382880907	0.425927571787481	0.213023089936886	0.781518673632115	0.0412011368792454	0.923630447421121	Gm16982	predicted gene, 16982(Gm16982)	No
100036537	-0.314375251226988	0.409040707962424	-0.0268338562670257	0.797963969084298	0.0934707105858651	0.797836707626587	Gm11149	predicted gene 11149(Gm11149)	No
100036568	NA	NA	NA	NA	NA	NA	Gm3373	predicted gene 3373(Gm3373)	No
100036571	NA	NA	NA	NA	NA	NA	ND	ND	No
100036572	NA	NA	NA	NA	NA	NA	LOC100036572	uncharacterized LOC100036572(LOC100036572)	No
100036768	-0.402546831678342	0.51905873500537	0.0492059507281159	0.798301576260045	0.0716172041307388	0.906500209737722	Gm11696	predicted gene 11696(Gm11696)	YES
100037258	0.330077518894681	0.678695544544593	0.227098091126647	0.807917472002226	0.148852906499533	0.920613318715225	DNAJC3	DnaJ heat shock protein family (Hsp40) member C3(Dnajc3)	No
100037260	-1.32138624778444	0.0620824065351894	0.0938006523625868	0.794309493069221	0.138782050818698	0.74360863366291	9430060I03Rik	RIKEN cDNA 9430060I03 gene(9430060I03Rik)	No
100037262	-0.0267604104496173	0.553784997650858	0.0728874079089368	0.811913951561993	0.150162776004756	0.790001865180328	Gm12359	predicted gene 12359(Gm12359)	YES
100037278	-2.09527889992439	8.08581870178948e-06	-0.181503562407327	0.772551569334431	-0.0687947137179305	0.911359691019852	Fam129c	family with sequence similarity 129, member C(Fam129c)	No
100037282	-0.296718187574995	0.575656251652085	-0.096194594106201	0.811269728387098	0.00480460291450487	0.928319142380624	Rsph3b	radial spoke 3B homolog (Chlamydomonas)(Rsph3b)	No
100037283	1.66610885589875	0.00297148244284048	-0.201508066363141	0.776609696641262	-0.334283804537103	0.427191844399915	Rnaset2a	ribonuclease T2A(Rnaset2a)	No
100037396	0.217039998654304	0.463242252723855	0.0126328716032963	0.742271735132662	-0.00187603817379078	0.899852503507499	D030047H15Rik	RIKEN cDNA D030047H15 gene(D030047H15Rik)	YES
100038347	0.103343760708707	0.380921832958879	NA	NA	NA	NA	FAM174B	family with sequence similarity 174, member B(Fam174b)	No
100038349	NA	NA	NA	NA	NA	NA	Gm10862	predicted gene 10862(Gm10862)	No
100038353	0.0371671994055328	0.486149377550558	0.501447876356128	0.212195017059275	0.170973716599368	0.582341085008235	Gm10532	predicted gene 10532(Gm10532)	No
100038356	1.3703493782749	0.0431387911932584	0.0638375309794481	0.604562255089139	0.0320710936318051	0.80216842968643	Gm15612	predicted gene 15612(Gm15612)	No
100038357	-2.09602877382623	0.037304737565283	-0.266596901440583	0.348048696875467	0.0194767765634894	0.88817796975341	Gm10856	predicted gene 10856(Gm10856)	No
100038358	0.185402903655193	0.559348110563611	-0.00471443266038496	0.75858226324364	0.000856654673230558	0.899407890217534	Gm10857	predicted gene 10857(Gm10857)	No
100038359	0.344893722135173	0.226090093719817	NA	NA	NA	NA	Gm10685	predicted gene 10685(Gm10685)	No
100038361	NA	NA	NA	NA	NA	NA	Gm10723	predicted gene 10723(Gm10723)	No
100038363	NA	NA	NA	NA	NA	NA	F630028O10Rik	RIKEN cDNA F630028O10 gene(F630028O10Rik)	No
100038371	-1.7872291321885	0.00858607070172427	-0.0293307167476347	0.767048473575805	0.0031673084369707	0.905321884453211	Zfp389	zinc finger protein 389(Zfp389)	No
100038374	0.263729754510141	0.259785157607843	-0.000350096171706177	0.757303538616975	-0.0049944491558129	0.876621155703114	Gm10714	predicted gene 10714(Gm10714)	No
100038376	0.2275096319087	0.481112489850407	-0.242126910795015	0.382321174500079	-0.053664566953098	0.778646955448963	Gm10876	predicted gene 10876(Gm10876)	No
100038378	-0.129066342296579	0.495364616400841	0.000749156695843846	0.767111031666347	-0.0113979764740914	0.863658583708815	Gm10433	predicted gene 10433(Gm10433)	YES
100038380	0.0889227357016688	0.406302692105825	NA	NA	NA	NA	Gm10837	predicted gene 10837(Gm10837)	No
100038381	-0.839338332975092	0.13075791351841	0.03672220444178	0.664661582000168	-0.00462909847394356	0.898822982011308	Gm10647	predicted gene 10647(Gm10647)	No
100038382	-0.102245698194245	0.378532631589355	NA	NA	NA	NA	Gm10648	predicted gene 10648(Gm10648)	No
100038383	NA	NA	NA	NA	NA	NA	Gm10650	predicted gene 10650(Gm10650)	No
100038384	NA	NA	NA	NA	NA	NA	Gm10610	predicted gene 10610(Gm10610)	No
100038388	-1.06213685962847	0.077709324146467	-0.0367852978609214	0.774897036979979	0.00646037783860071	0.908130639178718	Gm10614	predicted gene 10614(Gm10614)	No
100038391	NA	NA	NA	NA	NA	NA	Gm10287	predicted gene 10287(Gm10287)	No
100038392	-0.75146288452483	0.424513233878619	0.0548919798877275	0.830330039456123	-0.255103902106903	0.661675195505747	Gm10785	predicted gene 10785(Gm10785)	No
100038394	NA	NA	NA	NA	NA	NA	Gm10512	predicted gene 10512(Gm10512)	No
100038395	NA	NA	NA	NA	NA	NA	1700061E17Rik	RIKEN cDNA 1700061E17 gene(1700061E17Rik)	No
100038398	2.05100019249081	2.54421294307248e-07	-0.0573492631766037	0.605439625346849	-0.0149870945776259	0.837628044499146	ND	ND	No
100038399	NA	NA	NA	NA	NA	NA	Gm10579	predicted gene 10579(Gm10579)	No
100038410	-0.510879685254062	0.199449056417981	0.070934837910836	0.585507196618865	0.0163673003927793	0.834193184376428	Gm10536	predicted gene 10536(Gm10536)	No
100038411	1.05951110946939	0.0729041384638751	0.0601680422084453	0.794475598402169	-0.838783606973102	0.0517504125135175	Gm15998	predicted gene 15998(Gm15998)	No
100038412	-0.115895480144192	0.503925428125678	0.148937260693729	0.784907396938925	0.101003706313417	0.900893793262318	Faddos	Fas (TNFRSF6)-associated via death domain, opposite strand(Faddos)	No
100038413	NA	NA	NA	NA	NA	NA	D130050E23Rik	RIKEN cDNA D130050E23 gene(D130050E23Rik)	No
100038414	-1.1980448922373	0.0487417666198087	-0.0767194875948875	0.599849081846956	-0.0434817855794428	0.787645304890407	Gm10735	predicted gene 10735(Gm10735)	No
100038416	-0.834354814811733	0.236201769163264	0.123301526251331	0.777476130865536	-0.0558049658608176	0.907702714653568	Gm10643	predicted gene 10643(Gm10643)	No
100038417	0.493890356724218	0.185856732758537	0.0437278046957925	0.63080588731199	0.0204120372749046	0.823343943751429	Spink13	serine peptidase inhibitor, Kazal type 13(Spink13)	No
100038419	0.444616019506737	0.195594790313585	0.029663191129164	0.651161508065277	0.00844880019780696	0.852940137804529	E330027M22Rik	RIKEN cDNA gene, E330027M22Rik(E330027M22Rik)	No
100038420	NA	NA	NA	NA	NA	NA	Gm10624	predicted gene 10624(Gm10624)	No
100038421	NA	NA	NA	NA	NA	NA	Gm10733	predicted gene 10733(Gm10733)	No
100038424	-0.0990748405811066	0.501391883249811	0.0506993462192284	0.664697865952407	0.00839564823556448	0.901753183689832	Gm10604	predicted gene 10604(Gm10604)	No
100038425	1.22049875620058	0.0283576653645838	-0.328098071771239	0.347666243554405	-0.0527754326446846	0.860391611730987	ND	ND	No
100038429	0.365588493822875	0.218715401241692	-0.0609315954336438	0.597073494369633	-0.0170791081157477	0.830110129111136	Gm10505	predicted gene 10505(Gm10505)	No
100038431	NA	NA	NA	NA	NA	NA	Gm10568	predicted gene 10568(Gm10568)	No
100038433	-2.47039431772653	9.79185530829702e-05	-0.636144507376079	0.14995671358653	-0.251296713530068	0.381707401989279	9130213A22Rik	RIKEN cDNA 9130213A22 gene(9130213A22Rik)	No
100038436	NA	NA	NA	NA	NA	NA	Gm10503	predicted gene 10503(Gm10503)	No
100038439	NA	NA	NA	NA	NA	NA	Gm10556	predicted gene 10556(Gm10556)	No
100038440	0.00483507280551048	0.494965037400359	0.0152519808851361	0.705097509648647	0.000670019450374601	0.896812700044026	Gm16508	predicted gene 16508(Gm16508)	No
100038452	1.09920353037962	0.0506282420687287	0.350301868614061	0.50507226278784	0.306694952101836	0.53573359140756	Gm13372	predicted gene 13372(Gm13372)	No
100038453	1.67558967664827	0.0191838613424582	-0.0406384603029018	0.655845546352198	-0.0460877250476268	0.776071916757305	Gm12522	predicted gene 12522(Gm12522)	No
100038454	-0.524429481264603	0.166919541984326	-0.00531285831473882	0.755147233341865	-0.00375276499392345	0.887426903710964	Platr8	pluripotency associated transcript 8(Platr8)	No
100038460	-0.0206789836393954	0.471258489351118	0.158239369957206	0.485820649066262	-0.0955123614709532	0.684215341915551	Gm10677	predicted gene 10677(Gm10677)	No
100038464	3.46310980477856	4.27347592574785e-08	0.813480314904721	0.0448628572545892	-0.19641444153583	0.631216668219462	Gm15441	predicted gene 15441(Gm15441)	No
100038467	NA	NA	NA	NA	NA	NA	A630072L19Rik	RIKEN cDNA A630072L19 gene(A630072L19Rik)	No
100038468	NA	NA	NA	NA	NA	NA	Gm10684	predicted gene 10684(Gm10684)	No
100038470	2.44361249659396	1.92669876022721e-11	-0.299233140415877	0.33929128698497	-0.11204766243663	0.673000812652417	Gm10808	predicted gene 10808(Gm10808)	No
100038478	-0.0469543104781945	0.480349493116875	-0.0253602236507724	0.677348447105824	-0.00664449115614423	0.883818244302018	Gm10616	predicted gene 10616(Gm10616)	No
100038479	-0.0131641879908596	0.465639945013806	0.0224393908128285	0.667679980688645	0.00742642778356378	0.855899764994773	Gm10787	predicted gene 10787(Gm10787)	No
100038481	NA	NA	NA	NA	NA	NA	Gm10510	predicted gene 10510(Gm10510)	No
100038486	NA	NA	NA	NA	NA	NA	Gm10742	predicted gene 10742(Gm10742)	No
100038487	0.0599859998880713	0.462401155064732	0.0124134062354265	0.725409561069022	-0.000627382613678425	0.894429770333866	Gm10629	predicted gene 10629(Gm10629)	No
100038489	-0.627014269011991	0.14239816913046	NA	NA	NA	NA	Apela	apelin receptor early endogenous ligand(Apela)	No
100038493	-0.345256142363172	0.253250308198891	0.0141863961834767	0.730993263361148	0.00786675184583261	0.859839689682955	Gm13582	predicted gene 13582(Gm13582)	No
100038494	-0.014675695505654	0.443428285505242	-0.0126090329339283	0.71486974498346	-0.00492303525187468	0.87867133792615	Gm10782	predicted gene 10782(Gm10782)	No
100038496	0.295164047507908	0.297153633513868	0.0311597605682065	0.656842267042419	0.0204860721296446	0.823127874056968	Gm10655	predicted gene 10655(Gm10655)	No
100038498	-0.370068844154345	0.476921381289294	-0.0335530112427102	0.67913387511851	-0.0188454643080679	0.836851863323294	Gm10447	predicted gene 10447(Gm10447)	No
100038504	-2.30064790310328	0.0317726326212632	0.0685811034425699	0.594804114372079	0.0236084735845603	0.819709077366197	Gm10369	predicted gene 10369(Gm10369)	No
100038506	NA	NA	-0.0126090329339283	0.715167081725651	-0.00492303525187468	0.878820373411022	Gm10873	predicted gene 10873(Gm10873)	No
100038508	0.117496518757675	0.473583931122627	NA	NA	NA	NA	Gm10797	predicted gene 10797(Gm10797)	No
100038509	-5.29004463889019	0.0064416611475729	0.119907160891188	0.546955502141225	-0.0559399061523293	0.768580627944419	Gm10544	predicted gene 10544(Gm10544)	No
100038513	-0.0145468761709048	0.44634942309893	NA	NA	NA	NA	Gm14149	predicted gene 14149(Gm14149)	No
100038514	-2.8215101243305	9.2377075664292e-05	-0.0250489183922846	0.674559877570157	-0.0185455827079362	0.82716924173021	Gm11837	predicted gene 11837(Gm11837)	No
100038516	-0.181847229837166	0.3303455926361	0.0334680351303094	0.65449382305045	-0.00412312414998625	0.887597057913567	Gm10640	predicted gene 10640(Gm10640)	No
100038522	-0.00634365123803636	0.468877182888434	NA	NA	NA	NA	Dnmt3aos	DNA methyltransferase 3A, opposite strand(Dnmt3aos)	No
100038525	0.00556076658322444	0.474760139638387	-0.00194676733353059	0.742545685952329	0.00701277056774292	0.856236808580926	Gm10804	predicted gene 10804(Gm10804)	No
100038526	-0.726331546931864	0.496674497569176	-0.501207266687163	0.227367139157374	-0.0845925194850691	0.834854347432447	Gm10560	predicted gene 10560(Gm10560)	No
100038528	0.0258658465205275	0.471332554057838	0.0115792383100312	0.727981110242425	0.00496428539395273	0.877452399128567	Gm10851	predicted gene 10851(Gm10851)	No
100038529	NA	NA	NA	NA	NA	NA	Gm10765	predicted gene 10765(Gm10765)	No
100038532	0.00305720649716863	0.519665327581241	-0.00126768907287168	0.767548510938327	0.0193895541459241	0.837945453970755	Gm10822	predicted gene 10822(Gm10822)	No
100038537	NA	NA	NA	NA	NA	NA	Gm16503	predicted gene 16503(Gm16503)	No
100038538	-0.226904515488889	0.551746940493059	-0.0278608856664995	0.785616149928599	-0.0223861109250947	0.908738017674975	Gm10767	predicted gene 10767(Gm10767)	No
100038541	-1.47424076382101	0.00027383781712482	0.316208282478532	0.446717002456624	0.3110905698093	0.411972614573568	Gm10554	predicted gene 10554(Gm10554)	No
100038545	NA	NA	NA	NA	NA	NA	Gm10745	predicted gene 10745(Gm10745)	No
100038546	0.177487419363425	0.321917826532658	0.000142115885727501	0.760947070474483	-0.00371197476353021	0.885442509393004	Gm10743	predicted gene 10743(Gm10743)	No
100038547	-0.569412702888423	0.270499858191654	-0.0679110603635047	0.617309862330652	-0.0168330359088925	0.860224835170462	Gm10815	predicted gene 10815(Gm10815)	No
100038548	NA	NA	NA	NA	NA	NA	Gm10521	predicted gene 10521(Gm10521)	No
100038551	-0.0154134367326515	0.438317760859759	NA	NA	NA	NA	Gm10757	predicted gene 10757(Gm10757)	No
100038554	NA	NA	NA	NA	NA	NA	Gm15348	predicted gene 15348(Gm15348)	No
100038555	NA	NA	NA	NA	NA	NA	Gm10578	predicted gene 10578(Gm10578)	No
100038556	NA	NA	-0.0130890049714747	0.703334024485242	-0.00511481887006423	0.874790182226763	Gm10445	predicted gene 10445(Gm10445)	No
100038558	0.0425706864794253	0.530379373739416	-0.0399863407655639	0.775273607069438	0.0559942229504333	0.801658456214137	Gm10752	predicted gene 10752(Gm10752)	No
100038560	-1.11550803542886	0.0755267911236469	0.0524452925555355	0.632456045837688	-0.020641680857062	0.830408544924284	Gm10687	predicted gene 10687(Gm10687)	No
100038561	NA	NA	NA	NA	NA	NA	B230104I21Rik	RIKEN cDNA B230104I21 gene(B230104I21Rik)	No
100038563	NA	NA	NA	NA	NA	NA	Gm10295	predicted gene 10295(Gm10295)	No
100038566	-0.543117466845394	0.493293385893429	0.183029032861677	0.777699858519394	0.0325501010902459	0.919710494505526	Gm10658	predicted gene 10658(Gm10658)	No
100038569	-0.0136639736255389	0.453106837188641	0.407333126201637	0.266703920059728	1.27405419666358	0.0149635631443138	Gm10558	predicted gene 10558(Gm10558)	No
100038570	-1.59718551660376	0.0254682944940823	-0.346093308916759	0.308917996912197	0.149175286042924	0.610233172086158	Gm11744	predicted gene 11744(Gm11744)	No
100038571	NA	NA	0.0124134062354265	0.723677677968645	-0.000627382613678425	0.893716999332175	Gm12863	predicted gene 12863(Gm12863)	No
100038573	NA	NA	NA	NA	NA	NA	Gm10864	predicted gene 10864(Gm10864)	No
100038574	-0.247113819962922	0.266772203130356	0.0280162267405548	0.738001937613355	0.143156035160634	0.570096854798147	Gm10415	predicted gene 10415(Gm10415)	No
100038575	-3.84299279276062	0.00103466049278888	-0.0122965293449266	0.778562967661886	0.0501108988386818	0.804149351664041	Gm10635	predicted gene 10635(Gm10635)	No
100038577	NA	NA	NA	NA	NA	NA	Gm10790	predicted gene 10790(Gm10790)	No
100038582	0.203911988294074	0.290481450503926	NA	NA	NA	NA	Gm10824	predicted gene 10824(Gm10824)	No
100038584	NA	NA	NA	NA	NA	NA	Gm14812	predicted gene 14812(Gm14812)	No
100038587	0.486857440637653	0.193566342090956	-0.00174283922912066	0.744673519373894	0.00551519414760384	0.865549992248907	Gm10278	predicted gene 10278(Gm10278)	No
100038589	-0.584396496713663	0.164518433031044	-0.00756505410536075	0.739094089901548	-0.0132251686555316	0.837559863551751	Gm10744	predicted gene 10744(Gm10744)	No
100038590	0.0528606924535622	0.428920674083184	0.0100520647329654	0.758448375141895	-0.0182062289052267	0.83159164605894	Gm10535	predicted gene 10535(Gm10535)	No
100038591	-0.650540259153902	0.512282440748852	0.328626318314876	0.599424521683912	0.238675862831236	0.698564737186374	F420014N23Rik	RIKEN cDNA F420014N23 gene(F420014N23Rik)	No
100038595	-1.22410616515366	0.0607934593567178	-0.0231284681327197	0.688780137665716	0.0301300280649172	0.804448021015777	Gm16287	predicted gene 16287(Gm16287)	No
100038596	-0.102245698194245	0.378040684893158	0.0161136341279049	0.684422053207559	0.00567430647749421	0.86413265081534	Gm10435	predicted gene 10435(Gm10435)	No
100038599	0.271609014391997	0.264775484617961	NA	NA	NA	NA	Gm10710	predicted gene 10710(Gm10710)	No
100038600	NA	NA	-0.0252545991646804	0.662872956271239	0.0120342361016716	0.842323998393025	Gm11529	predicted gene 11529(Gm11529)	No
100038602	0.329547837163278	0.494892379674853	-0.162744831645069	0.801267486660317	0.0474364185195682	0.92557727882347	Gm10865	predicted gene 10865(Gm10865)	No
100038605	0.712461455662373	0.27916216375306	-0.0549323844024376	0.636924386315301	-0.0422982103835009	0.78826852323161	E030047D23Rik	RIKEN cDNA E030047D23 gene(E030047D23Rik)	No
100038606	0.127813399269407	0.337456868739539	0.0110826403804826	0.729016060879214	0.00558672703050427	0.864650209326475	Gm10829	predicted gene 10829(Gm10829)	No
100038607	-0.10131564124657	0.408466970236992	NA	NA	NA	NA	Gm10636	predicted gene 10636(Gm10636)	No
100038608	-0.0897153797506304	0.494093038018448	-0.0542977836532059	0.791855263521161	0.08222392804196	0.829158056591912	Gm10389	predicted gene 10389(Gm10389)	No
100038610	NA	NA	-0.00188168567010543	0.742721422634269	0.00667179762208854	0.857794205151564	Gm10747	predicted gene 10747(Gm10747)	No
100038614	0.661136017313346	0.240124867601845	-0.0248710335583983	0.772764480431054	0.0331729222633312	0.840352054512991	Gm10791	predicted gene 10791(Gm10791)	No
100038617	NA	NA	NA	NA	NA	NA	Gm10466	predicted gene 10466(Gm10466)	No
100038618	-0.10219146414005	0.37924127391963	0.0154107355598419	0.687734933100015	-0.000678908275316768	0.889454927571638	Gm10847	predicted gene 10847(Gm10847)	No
100038621	-0.103312257606199	0.372614579719469	0.0154107355598419	0.687827498364233	-0.000678908275316768	0.88948569180742	Gm10839	predicted gene 10839(Gm10839)	No
100038623	NA	NA	NA	NA	NA	NA	Gm10823	predicted gene 10823(Gm10823)	No
100038625	NA	NA	NA	NA	NA	NA	Gm10846	predicted gene 10846(Gm10846)	No
100038627	2.10199738577896	0.00570375083404165	-0.0149637674944196	0.730453470512316	-0.00956420417737727	0.852363050270331	F630042J09Rik	RIKEN cDNA F630042J09 gene(F630042J09Rik)	No
100038628	0.21628407237598	0.312284909900276	-0.0183967145661072	0.678078602791839	-0.00186841450096593	0.88776669231913	Gm10768	predicted gene 10768(Gm10768)	No
100038629	0.467677671691917	0.503152449793752	-0.130740653546833	0.521556320545198	-0.0326372858507024	0.816562033576686	Gm10463	predicted gene 10463(Gm10463)	No
100038636	-0.394013180027031	0.2257410010493	0.093011626315314	0.557316890562202	0.00909140719668306	0.882087090957838	B230344G16Rik	RIKEN cDNA B230344G16 gene(B230344G16Rik)	No
100038638	-0.225108309396783	0.536040874934759	0.14236084913259	0.556078721836525	0.0615715764547205	0.784834920785614	Fmr1os	fragile X mental retardation syndrome 1, opposite strand(Fmr1os)	No
100038644	-0.103312257606199	0.374289969345208	-0.000350096171706177	0.757354313263585	-0.0049944491558129	0.876659779715204	Gm10667	predicted gene 10667(Gm10667)	No
100038647	-0.32328756999426	0.51902083054872	0.196950781643411	0.453321199366851	0.0230569343058952	0.898711998314665	Gm10572	predicted gene 10572(Gm10572)	No
100038648	NA	NA	0.0124134062354265	0.721192791563497	-0.000627382613678425	0.892696168101909	Gm10465	predicted gene 10465(Gm10465)	No
100038649	-0.290146491469202	0.489338504320423	-0.0613735584981774	0.611070756829101	-0.0260916085223475	0.816094966616735	Gm10690	predicted gene 10690(Gm10690)	No
100038651	0.265508447993139	0.271445974192082	-0.0126090329339283	0.717397233536321	-0.00492303525187468	0.879938204136985	D130062J21Rik	RIKEN cDNA D130062J21 gene(D130062J21Rik)	No
100038652	0.127813399269407	0.338292771582792	-0.00187314451729735	0.74359570473635	0.00654333493260262	0.859350964193207	Gm10688	predicted gene 10688(Gm10688)	No
100038653	NA	NA	NA	NA	NA	NA	Gm10538	predicted gene 10538(Gm10538)	No
100038657	NA	NA	-0.0128281452430367	0.706729867131468	0.000694804556314285	0.895325168574105	7420461P10Rik	RIKEN cDNA 7420461P10 gene(7420461P10Rik)	No
100038659	NA	NA	-0.0239649534479962	0.664116283689568	0.000230288856019369	0.897719197407946	Mirt2	myocardial infraction associated transcript 2(Mirt2)	No
100038662	-0.134757842330168	0.356090454057963	NA	NA	NA	NA	D130046C19Rik	RIKEN cDNA D130046C19 gene(D130046C19Rik)	No
100038666	NA	NA	NA	NA	NA	NA	Gm12298	predicted gene 12298(Gm12298)	No
100038667	-0.207460582147376	0.287552137095077	0.135150288926224	0.496599532140297	0.0192058001640337	0.83127288527026	Macrod2os2	MACRO domain containing 2, opposite strand 2(Macrod2os2)	No
100038668	2.54257544064072	3.43551741512722e-06	0.105772787260389	0.591845924927489	0.0507425870700912	0.793348059917107	Gm12526	predicted gene 12526(Gm12526)	No
100038671	NA	NA	NA	NA	NA	NA	Gm10860	predicted gene 10860(Gm10860)	No
100038674	NA	NA	NA	NA	NA	NA	Gm10764	predicted gene 10764(Gm10764)	No
100038681	0.322020008862718	0.412558367525885	0.114776655004117	0.544565108267189	0.0420301867882408	0.794635062085141	Gm10777	predicted gene 10777(Gm10777)	No
100038683	-0.4210835644192	0.220304054904388	0.010851396879877	0.732108591486968	-0.00638172708767723	0.860141293277912	Gm10775	predicted gene 10775(Gm10775)	No
100038688	NA	NA	NA	NA	NA	NA	Gm10724	predicted gene 10724(Gm10724)	No
100038689	NA	NA	NA	NA	NA	NA	Gm10421	predicted gene 10421(Gm10421)	No
100038691	-0.961793550712338	0.0950963149135949	0.0677837116581342	0.616680736171611	-0.0365210197939394	0.799243430313921	Gm10344	predicted gene 10344(Gm10344)	No
100038693	NA	NA	NA	NA	NA	NA	Tmem51os1	Tmem51 opposite strand 1(Tmem51os1)	No
100038695	0.156967359196009	0.339254377658916	-0.0129338619855633	0.730280221913843	-0.00444489167139844	0.883829609134393	Gm10555	predicted gene 10555(Gm10555)	No
100038696	0.842148049372847	0.131443689210461	-0.286659309931657	0.323088756054592	0.0394939325747125	0.806415984679203	Gm10866	predicted gene 10866(Gm10866)	No
100038697	-0.0140372546017138	0.449961159896831	0.0110826403804826	0.729037981019345	0.00558672703050427	0.864665828836465	Gm10912	predicted gene 10912(Gm10912)	No
100038699	-0.0136639736255389	0.45378574323325	-0.00174283922912066	0.744654370025374	0.00551519414760384	0.865534584087443	Gm10754	predicted gene 10754(Gm10754)	No
100038700	-0.204714350934697	0.506842793550904	-0.177631394033	0.446324183164508	0.0216535565374382	0.845979232987161	Gm14488	predicted gene 14488(Gm14488)	No
100038706	NA	NA	NA	NA	NA	NA	Gm10637	predicted gene 10637(Gm10637)	No
100038707	0.297402021663884	0.414727128837574	0.00507624388835158	0.761615699279261	0.0170971497028654	0.834145751980506	Gm10388	predicted gene 10388(Gm10388)	No
100038708	-0.0140372546017138	0.449635587664151	NA	NA	NA	NA	Gm10855	predicted gene 10855(Gm10855)	No
100038709	0.199633793393162	0.510188078392848	0.0806951906566225	0.602377409608776	0.0267221927232739	0.831444678657368	Gm10789	predicted gene 10789(Gm10789)	No
100038711	0.0322746449901667	0.461251233924679	0.0155409957238729	0.686587932698277	-0.000685314682913386	0.88915661177562	Gm10309	predicted gene 10309(Gm10309)	No
100038712	-0.761517223867377	0.512919553482538	0.533828891637801	0.214480032366222	0.0940945321801314	0.90967751013203	Gm10516	predicted gene 10516(Gm10516)	YES
100038713	-0.0727726852611501	0.497695590111657	-1.77415570743782	0.013733472749479	0.00166609209271197	0.908477537858263	Gm10432	predicted gene 10432(Gm10432)	YES
100038714	0.0834788754471763	0.507287290789484	-0.0320361533067349	0.800856954804608	0.215382588117728	0.557999657535769	Gm15401	predicted gene 15401(Gm15401)	No
100038717	0.224539444230242	0.280471874987565	-0.00866396987975545	0.735289476238906	-0.00805244891858528	0.853143794251362	Gm10826	predicted gene 10826(Gm10826)	No
100038718	0.164732264885543	0.321035430899465	NA	NA	NA	NA	Gm10494	predicted gene 10494(Gm10494)	No
100038722	-0.556289207379759	0.181068743445695	0.0316345866243016	0.64710914960158	0.0121922201766411	0.840483617453668	Gm10305	predicted gene 10305(Gm10305)	No
100038724	NA	NA	NA	NA	NA	NA	Gm10304	predicted gene 10304(Gm10304)	No
100038725	0.213180812398015	0.619605843253039	0.160331159676202	0.740136197262155	0.443967575949182	0.232177155211594	CEP85L	centrosomal protein 85-like(Cep85l)	No
100038728	0.330983047082842	0.333695762153255	-0.127650107769254	0.515457236570458	-0.0321168451905088	0.809577039936133	Gm10373	predicted gene 10373(Gm10373)	No
100038730	0.254142918441971	0.543387694979771	-0.0506567791317967	0.784559238276442	0.0531987595824427	0.901592176070737	Gm10387	predicted gene 10387(Gm10387)	No
100038732	NA	NA	-0.0130890049714747	0.700093821765477	-0.00511481887006423	0.873215893124265	Gm11681	predicted gene 11681(Gm11681)	No
100038734	NA	NA	NA	NA	NA	NA	Gm10845	predicted gene 10845(Gm10845)	No
100038735	-0.154452436240881	0.319809453532213	NA	NA	NA	NA	Gm10384	predicted gene 10384(Gm10384)	No
100038739	-0.526258650228118	0.53129306472735	-0.111826597855586	0.617406473749856	-0.0647350616665894	0.780665149829881	Gm10615	predicted gene 10615(Gm10615)	No
100038743	-0.0171326023471987	0.433870036423306	0.0022035704272213	0.759911775351069	-0.0162687788421484	0.830383717435533	Gm13629	predicted gene 13629(Gm13629)	No
100038746	-0.588011273861779	0.569661667109449	-0.103129410687892	0.81860923914866	0.022489203727117	0.930525848339389	Gm1976	predicted gene 1976(Gm1976)	No
100038752	-0.0158987755089431	0.436932729716875	NA	NA	NA	NA	Gm10825	predicted gene 10825(Gm10825)	No
100038846	NA	NA	NA	NA	NA	NA	ND	ND	No
100038847	NA	NA	NA	NA	NA	NA	Gm10406	predicted gene 10406(Gm10406)	No
100038850	NA	NA	NA	NA	NA	NA	Trav9d-3	T cell receptor alpha variable 9D-3(Trav9d-3)	No
100038852	-0.10499369605222	0.421667387684264	0.0906720930829764	0.798058551918512	-0.100328979317134	0.887988535344956	Gm1974	predicted gene 1974(Gm1974)	No
100038854	NA	NA	NA	NA	NA	NA	BC117090	cDNA sequence BC1179090(BC117090)	No
100038859	-0.0136639736255389	0.455847446149579	-0.00174283922912066	0.746005127942352	0.00551519414760384	0.866619491336913	Olfr55	olfactory receptor 55(Olfr55)	No
100038860	NA	NA	NA	NA	NA	NA	Olfr239	olfactory receptor 239(Olfr239)	No
100038862	NA	NA	NA	NA	NA	NA	Btnl1	butyrophilin-like 1(Btnl1)	No
100038882	6.31624813196548	0	-0.167624110301994	0.783963343136944	0.165769087548713	0.723854505545653	ISG15	ISG15 ubiquitin-like modifier(Isg15)	No
100038909	NA	NA	NA	NA	NA	NA	Gm14548	predicted gene 14548(Gm14548)	No
100038912	NA	NA	NA	NA	NA	NA	Ceacam-ps1	carcinoembryonic antigen-related cell adhesion molecule pseudogene 1(Ceacam-ps1)	No
100038914	NA	NA	NA	NA	NA	NA	Gm16387	predicted gene 16387(Gm16387)	No
100038927	NA	NA	NA	NA	NA	NA	Defa30	defensin, alpha, 30(Defa30)	No
100038937	0.121795516779922	0.34657869926301	-0.0619312035861915	0.594858478155634	0.000212383754978657	0.899935950454786	ND	ND	No
100038941	NA	NA	NA	NA	NA	NA	Vmn2r121	vomeronasal 2, receptor 121(Vmn2r121)	No
100038944	NA	NA	NA	NA	NA	NA	Gm20791	predicted gene, 20791(Gm20791)	No
100038947	NA	NA	NA	NA	NA	NA	LOC100038947	signal-regulatory protein beta 1-like(LOC100038947)	No
100038948	NA	NA	NA	NA	NA	NA	Mup9	major urinary protein 9(Mup9)	No
100038949	NA	NA	NA	NA	NA	NA	Gm1979	predicted gene 1979(Gm1979)	No
100038967	NA	NA	NA	NA	NA	NA	Gm1988	predicted gene 1988(Gm1988)	No
100038969	NA	NA	NA	NA	NA	NA	Rps12-ps18	ribosomal protein S12, pseudogene 18(Rps12-ps18)	No
100038971	NA	NA	NA	NA	NA	NA	Gm20792	predicted gene, 20792(Gm20792)	No
100038977	NA	NA	NA	NA	NA	NA	Gm1993	predicted gene 1993(Gm1993)	No
100038982	0.128288047204403	0.526538428191653	NA	NA	NA	NA	Gm1995	REX1, RNA exonuclease 1 homolog pseudogene(Gm1995)	No
100038987	NA	NA	NA	NA	NA	NA	LOC100038987	uncharacterized LOC100038987(LOC100038987)	No
100038992	NA	NA	NA	NA	NA	NA	Gm2001	predicted gene 2001(Gm2001)	No
100038993	NA	NA	NA	NA	NA	NA	Gm2002	predicted gene 2002(Gm2002)	No
100038995	NA	NA	NA	NA	NA	NA	LOC100038995	PRAME family member 8-like(LOC100038995)	No
100038997	NA	NA	NA	NA	NA	NA	Gm2003	predicted pseudogene 2003(Gm2003)	No
100038999	0.839335493210936	0.489157129393873	-0.269293001751926	0.54715931670169	-0.210318948480364	0.606924580717735	Gm13552	predicted gene 13552(Gm13552)	No
100039008	NA	NA	NA	NA	NA	NA	Mup10	major urinary protein 10(Mup10)	No
100039010	NA	NA	NA	NA	NA	NA	LOC100039010	PRAME family member 8-like(LOC100039010)	No
100039014	NA	NA	NA	NA	NA	NA	Gm20793	predicted gene, 20793(Gm20793)	No
100039017	NA	NA	NA	NA	NA	NA	Gm2007	predicted gene 2007(Gm2007)	No
100039019	NA	NA	NA	NA	NA	NA	Mup-ps12	major urinary protein, pseudogene 12(Mup-ps12)	No
100039027	-0.12155400919327	0.509107993325347	0.0483259847245162	0.74079277423046	0.0645041134421039	0.759180772084478	Gm2011	predicted gene 2011(Gm2011)	No
100039028	NA	NA	NA	NA	NA	NA	Mup11	major urinary protein 11(Mup11)	No
100039029	NA	NA	NA	NA	NA	NA	LOC100039029	component of Sp100-rs-like(LOC100039029)	No
100039030	NA	NA	NA	NA	NA	NA	Gm2012	predicted gene 2012(Gm2012)	No
100039032	NA	NA	NA	NA	NA	NA	Gm20794	predicted gene, 20794(Gm20794)	No
100039034	NA	NA	NA	NA	NA	NA	Gm20795	predicted gene, 20795(Gm20795)	No
100039042	-0.0145468761709048	0.445602429164987	0.0342061903544173	0.647717543712413	0.0131003865825193	0.840920578760445	Gm2016	predicted gene 2016(Gm2016)	No
100039043	NA	NA	NA	NA	NA	NA	Gm10731	FUN14 domain containing 2 pseudogene(Gm10731)	No
100039044	NA	NA	NA	NA	NA	NA	ND	ND	No
100039045	NA	NA	0.0151222358997539	0.690665009774083	-0.000670814744820336	0.890026248402865	Gm10471	predicted gene 10471(Gm10471)	No
100039052	-0.0240875394572935	0.464462913199638	-0.0216465192186853	0.687364005415725	-0.00579632666355153	0.885043615516026	Gm2022	predicted pseudogene 2022(Gm2022)	No
100039053	NA	NA	NA	NA	NA	NA	Gm2023	predicted gene 2023(Gm2023)	No
100039054	NA	NA	NA	NA	NA	NA	Mup12	major urinary protein 12(Mup12)	No
100039055	NA	NA	NA	NA	NA	NA	Gm16404	predicted gene 16404(Gm16404)	No
100039060	NA	NA	NA	NA	NA	NA	0610010B08Rik	RIKEN cDNA 0610010B08 gene(0610010B08Rik)	No
100039062	-0.191492896915325	0.587005656165834	-0.0575312955172833	0.776370148004781	0.141565745792649	0.63098875852303	Gm2027	nuclear assembly factor 1 homolog pseudogene(Gm2027)	No
100039065	NA	NA	NA	NA	NA	NA	Gm2030	predicted gene 2030(Gm2030)	No
100039068	NA	NA	NA	NA	NA	NA	Gm20798	predicted gene, 20798(Gm20798)	No
100039076	NA	NA	-0.0498350246792611	0.617647773071075	-0.0179646332983637	0.828525730079859	Gm2035	eukaryotic translation initiation factor 1A-like 2 pseudogene(Gm2035)	No
100039078	1.53749472985421	0.00233745352853389	-0.138056041789098	0.498083838232188	-0.0350242307110962	0.80162436423814	Gm2036	predicted gene 2036(Gm2036)	No
100039086	0.0835853402136546	0.419031661105149	-0.0135663335479459	0.69822778613642	0.000108420168100633	0.897025412851286	Gm15032	predicted gene 15032(Gm15032)	No
100039087	NA	NA	NA	NA	NA	NA	Gm2042	predicted gene 2042(Gm2042)	No
100039089	NA	NA	NA	NA	NA	NA	Mup13	major urinary protein 13(Mup13)	No
100039100	-0.0152717452343093	0.439221576491936	NA	NA	NA	NA	Gm2046	predicted gene 2046(Gm2046)	No
100039116	NA	NA	NA	NA	NA	NA	Mup14	major urinary protein 14(Mup14)	No
100039120	NA	NA	NA	NA	NA	NA	Gm14525	predicted gene 14525(Gm14525)	No
100039123	-0.585230079915341	0.517771389875422	-0.118020418763244	0.783234268779582	-0.0500578413257217	0.911745174638213	Gm14295	predicted gene 14295(Gm14295)	No
100039129	NA	NA	-0.00202951570924474	0.742134496445082	0.0123246368216482	0.839535844752933	Gm2056	eukaryotic translation initiation factor 1A-like 2 pseudogene(Gm2056)	No
100039138	-0.103312257606199	0.370813255922378	0.0110812406816498	0.729431789787827	0.00497962077568876	0.876955060120978	Gm2061	predicted gene 2061(Gm2061)	No
100039139	-0.492669228433341	0.249114555827286	-0.0437593898594276	0.676447355771105	0.0299158166137888	0.81942751303742	Ccdc152	coiled-coil domain containing 152(Ccdc152)	No
100039150	NA	NA	NA	NA	NA	NA	Mup15	major urinary protein 15(Mup15)	No
100039151	NA	NA	NA	NA	NA	NA	ND	ND	No
100039162	-0.0136639736255389	0.454541660564202	0.0124134062354265	0.721263217369924	-0.000627382613678425	0.892725070272911	Gm2075	predicted pseudogene 2075(Gm2075)	No
100039175	NA	NA	NA	NA	NA	NA	Gm9780	predicted gene 9780(Gm9780)	No
100039176	-0.0868930240947918	0.465032953379843	-0.069432808436182	0.591624998626587	-0.00328923775362282	0.899727069225541	Gm13580	predicted gene 13580(Gm13580)	No
100039177	NA	NA	NA	NA	NA	NA	Mup16	major urinary protein 16(Mup16)	No
100039179	NA	NA	NA	NA	NA	NA	Gm2085	predicted gene 2085(Gm2085)	No
100039192	NA	NA	NA	NA	NA	NA	Tmem254c	transmembrane protein 254c(Tmem254c)	No
100039194	NA	NA	NA	NA	NA	NA	Gm2092	predicted gene 2092(Gm2092)	No
100039206	NA	NA	NA	NA	NA	NA	Mup17	major urinary protein 17(Mup17)	No
100039208	NA	NA	NA	NA	NA	NA	Gm2101	predicted gene 2101(Gm2101)	No
100039209	NA	NA	NA	NA	NA	NA	Gm20799	predicted gene, 20799(Gm20799)	No
100039210	-2.28732914591084	0.0511844479834364	-0.170069074945123	0.463513911680642	-0.0545420549019508	0.769687753937841	Gm2102	predicted gene 2102(Gm2102)	No
100039211	NA	NA	NA	NA	NA	NA	Gm10649	predicted gene 10649(Gm10649)	No
100039213	NA	NA	NA	NA	NA	NA	Cphx2	cytoplasmic polyadenylated homeobox 2(Cphx2)	No
100039222	-0.103312257606199	0.377218707445618	NA	NA	NA	NA	Gm2109	predicted gene 2109(Gm2109)	No
100039227	NA	NA	NA	NA	NA	NA	Duxbl2	double homeobox B-like 2(Duxbl2)	No
100039239	2.19827277472906	2.51221215926503e-80	-2.24298408415069	0	-0.437773515050994	0.37027926482178	Gm2115	predicted gene 2115(Gm2115)	No
100039240	NA	NA	NA	NA	NA	NA	Gm10058	predicted gene 10058(Gm10058)	No
100039246	NA	NA	NA	NA	NA	NA	Plac9b	placenta specific 9b(Plac9b)	No
100039252	0.0854362472138544	0.706879236426263	-0.275814754882984	0.767298629552892	-0.0785076541991259	0.921539637357446	Gm12693	predicted gene 12693(Gm12693)	No
100039257	NA	NA	NA	NA	NA	NA	Tmem254b	transmembrane protein 254b(Tmem254b)	No
100039269	NA	NA	NA	NA	NA	NA	Gm2128	predicted gene 2128(Gm2128)	No
100039271	NA	NA	NA	NA	NA	NA	Gm20800	predicted gene, 20800(Gm20800)	No
100039280	NA	NA	NA	NA	NA	NA	Cphx3	cytoplasmic polyadenylated homeobox 3(Cphx3)	No
100039293	NA	NA	NA	NA	NA	NA	Duxbl3	double homeobox B-like 3(Duxbl3)	No
100039294	NA	NA	NA	NA	NA	NA	Gm20801	predicted gene, 20801(Gm20801)	No
100039304	0.357609932094548	0.577596170533437	0.0297729314842884	0.766907624723609	-0.0154375654332458	0.899760549586655	Gm2148	predicted gene 2148(Gm2148)	No
100039307	0.602802740647231	0.148734127749555	NA	NA	NA	NA	ND	ND	No
100039315	-0.0136639736255389	0.4545813623847	NA	NA	NA	NA	Gm10436	predicted gene 10436(Gm10436)	No
100039319	NA	NA	NA	NA	NA	NA	Gm14920	predicted pseudogene 14920(Gm14920)	No
100039324	NA	NA	NA	NA	NA	NA	Gm10147	predicted gene 10147(Gm10147)	No
100039331	NA	NA	NA	NA	NA	NA	Gm2163	predicted gene 2163(Gm2163)	No
100039334	NA	NA	NA	NA	NA	NA	Gm2165	predicted gene 2165(Gm2165)	No
100039344	NA	NA	NA	NA	NA	NA	Gm2172	predicted gene 2172(Gm2172)	No
100039348	0.132569359781398	0.332911531382196	0.0155409957238729	0.68661906486522	-0.000685314682913386	0.889166926623837	Gm2176	glucosamine-6-phosphate deaminase 1 pseudogene(Gm2176)	No
100039350	0.0177258646211358	0.463853407138729	0.0260284743037858	0.660653582142329	0.0113431720925098	0.842793251119036	Gm16500	predicted gene 16500(Gm16500)	No
100039353	NA	NA	-0.00174283922912066	0.745398549019175	0.00551519414760384	0.866132786854127	Gm2178	ribosomal protein L34 pseudogene(Gm2178)	No
100039374	NA	NA	NA	NA	NA	NA	Gm2192	predicted gene 2192(Gm2192)	No
100039377	NA	NA	NA	NA	NA	NA	Gm10096	predicted gene 10096(Gm10096)	No
100039393	NA	NA	NA	NA	NA	NA	Gm20803	predicted gene, 20803(Gm20803)	No
100039419	-0.321424068341291	0.730463998917458	0.199585575914717	0.79979198947183	0.135674979323236	0.914147984803258	Gm2223	predicted pseudogene 2223(Gm2223)	No
100039422	-0.377120144858888	0.248033278172323	-0.392759860809003	0.425233764065051	-0.363364647966971	0.433129713353409	Gm2225	predicted gene 2225(Gm2225)	No
100039436	NA	NA	NA	NA	NA	NA	Mageb16-ps1	melanoma antigen family B, 16, pseudogene 1(Mageb16-ps1)	No
100039444	NA	NA	NA	NA	NA	NA	Gm20804	predicted gene, 20804(Gm20804)	No
100039446	0.646487011145586	0.145714875830587	-0.0491746522561896	0.628868822517123	0.00810588053027423	0.885794703302992	Gm2240	predicted gene 2240(Gm2240)	No
100039452	-0.0136639736255389	0.454977923865124	NA	NA	NA	NA	Gm2244	predicted gene 2244(Gm2244)	No
100039467	NA	NA	NA	NA	NA	NA	Gm10487	predicted gene 10487(Gm10487)	No
100039478	-0.27284551340454	0.288455786968919	-0.0216477604138217	0.669834385355032	0.00833325821268722	0.854426323953801	Gm11810	predicted gene 11810(Gm11810)	No
100039479	NA	NA	NA	NA	NA	NA	Vmn1r186	vomeronasal 1 receptor Vmn1r186(Vmn1r186)	No
100039484	NA	NA	NA	NA	NA	NA	Gm2260	predicted gene 2260(Gm2260)	No
100039495	-1.23246728221637	0.0114584562279576	-0.13628460019513	0.779452327426639	-0.138603707304256	0.719870540092157	Gm15706	predicted gene 15706(Gm15706)	No
100039499	NA	NA	NA	NA	NA	NA	Vmn1r187	vomeronasal 1 receptor Vmn1r187(Vmn1r187)	No
100039503	NA	NA	NA	NA	NA	NA	Gm2274	predicted gene 2274(Gm2274)	No
100039521	-0.100932956600752	0.411990149445709	-0.00494389119038833	0.751557166374452	0.0101335556245096	0.850026535444189	Gm2287	predicted gene 2287(Gm2287)	No
100039522	NA	NA	NA	NA	NA	NA	Gm2288	predicted gene 2288(Gm2288)	No
100039523	NA	NA	NA	NA	NA	NA	Gm20805	predicted gene, 20805(Gm20805)	No
100039532	0.125164440870396	0.439993044613091	-0.23029238757001	0.668212675379272	-0.322439924119707	0.428436772960317	Gm10029	predicted pseudogene 10029(Gm10029)	No
100039545	NA	NA	NA	NA	NA	NA	Gm15109	predicted gene 15109(Gm15109)	No
100039550	NA	NA	NA	NA	NA	NA	Gm10486	predicted gene 10486(Gm10486)	No
100039551	NA	NA	NA	NA	NA	NA	Tgif2lx2	TGFB-induced factor homeobox 2-like, X-linked 2(Tgif2lx2)	No
100039571	0.455583214987208	0.199082963668397	0.0171390214312673	0.782238655939425	-0.0177644688438244	0.907343417931897	Gm10335	ribosomal protein L23A pseudogene(Gm10335)	No
100039573	NA	NA	NA	NA	NA	NA	Gm2318	predicted gene 2318(Gm2318)	No
100039574	NA	NA	NA	NA	NA	NA	Gm20806	predicted gene, 20806(Gm20806)	No
100039585	NA	NA	NA	NA	NA	NA	Gm14819	predicted gene 14819(Gm14819)	No
100039589	-0.100335896833614	0.388986883679198	NA	NA	NA	NA	Gm2329	predicted gene 2329(Gm2329)	No
100039595	NA	NA	NA	NA	NA	NA	Gm20807	predicted gene, 20807(Gm20807)	No
100039596	1.93232944602245	0.0130108835260905	NA	NA	NA	NA	TCF24	transcription factor 24(Tcf24)	No
100039602	NA	NA	NA	NA	NA	NA	Gm20808	predicted gene, 20808(Gm20808)	No
100039614	NA	NA	NA	NA	NA	NA	Gm20809	predicted gene, 20809(Gm20809)	No
100039636	0.102870681271253	0.61590644976742	-0.000368469909967703	0.85261036672802	-0.263457052786615	0.795072617420385	Atp6v0c-ps2	ATPase, H+ transporting, lysosomal V0 subunit C, pseudogene 2(Atp6v0c-ps2)	No
100039641	NA	NA	NA	NA	NA	NA	E330012B07Rik	RIKEN cDNA E330012B07 gene(E330012B07Rik)	No
100039655	NA	NA	NA	NA	NA	NA	Gm9745	isopentenyl-diphosphate delta isomerase 2 pseudogene(Gm9745)	No
100039659	NA	NA	NA	NA	NA	NA	Gm20810	predicted gene, 20810(Gm20810)	No
100039672	NA	NA	0.519659741961668	0.229104576214915	0.33085552881961	0.421166844131254	MSMP	microseminoprotein, prostate associated(Msmp)	No
100039673	1.43682734132437	0.0435030095957693	0.220454615776622	0.394374662245929	0.0787631874508584	0.720742818800282	Gm2366	predicted gene 2366(Gm2366)	No
100039674	-0.11795985219998	0.353927022908897	-0.0829493131924688	0.76862208460727	0.00980525567059204	0.910171651625192	Gm10634	predicted gene 10634(Gm10634)	No
100039675	NA	NA	NA	NA	NA	NA	Gm20811	predicted gene, 20811(Gm20811)	No
100039681	-1.4916569752266	0.0540048829396396	-0.0380995715150346	0.648806794463651	0.00124663440763873	0.900746371337044	ZCWPW2	zinc finger, CW type with PWWP domain 2(Zcwpw2)	No
100039684	0.123679438606902	0.503446659924181	-0.178451620012826	0.438974040937183	-0.0257640228149656	0.823532562451232	5031434O11Rik	RIKEN cDNA 5031434O11 gene(5031434O11Rik)	No
100039691	4.80615016319706	1.19094176372388e-21	1.60520077651777	1.10824527319506e-12	1.72353123362096	5.80791330177968e-15	Lncenc1	long non-coding RNA, embryonic stem cells expressed 1(Lncenc1)	No
100039693	NA	NA	NA	NA	NA	NA	Gm20812	predicted gene, 20812(Gm20812)	No
100039706	0.292940294221251	0.246948565448893	NA	NA	NA	NA	Gm2381	zinc finger protein 936 pseudogene(Gm2381)	No
100039707	-0.893382791587243	0.172552521718042	-0.184316802651806	0.764667655258354	-0.0774056089207119	0.907307354688798	Mthfsl	5, 10-methenyltetrahydrofolate synthetase-like(Mthfsl)	No
100039719	NA	NA	0.0124134062354265	0.721403936782912	-0.000627382613678425	0.892782825577392	ND	ND	No
100039724	NA	NA	NA	NA	NA	NA	Fkbp1a-ps3	FK506 binding protein 1a, pseudogene 3(Fkbp1a-ps3)	No
100039727	NA	NA	NA	NA	NA	NA	1700049E15Rik	RIKEN cDNA 1700049E15 gene(1700049E15Rik)	No
100039728	NA	NA	-0.0130890049714747	0.703933774616357	-0.00511481887006423	0.87508165025871	ND	ND	No
100039731	-0.125438852829812	0.535548100745187	-0.490493822544642	0.231157823825867	-0.178787070908931	0.598954402903658	Gm10051	predicted pseudogene 10051(Gm10051)	No
100039732	NA	NA	NA	NA	NA	NA	Gm20813	predicted gene, 20813(Gm20813)	No
100039739	-0.139575859306575	0.412511050410497	0.0224258887065634	0.676212818645814	0.00716819698390647	0.863595116930807	A430060F13Rik	RIKEN cDNA A430060F13 gene(A430060F13Rik)	No
100039741	NA	NA	NA	NA	NA	NA	Gm2396	predicted gene 2396(Gm2396)	No
100039746	0.147858156870324	0.484192260742659	0.0861936308853361	0.770826370921	-0.0292177321159191	0.90685073709554	Gm2401	predicted gene 2401(Gm2401)	No
100039748	1.27471898446299	0.0165241868526898	-0.0968882845845807	0.783424089756267	-0.0724120527564454	0.898144666595268	Gm10020	ribosomal protein L15 pseudogene(Gm10020)	No
100039752	NA	NA	NA	NA	NA	NA	Gm20814	predicted gene, 20814(Gm20814)	No
100039753	NA	NA	NA	NA	NA	NA	Gm20815	predicted gene, 20815(Gm20815)	No
100039757	NA	NA	NA	NA	NA	NA	Gm10153	predicted gene 10153(Gm10153)	No
100039763	NA	NA	NA	NA	NA	NA	Gm2411	predicted gene 2411(Gm2411)	No
100039768	-0.715050381839622	0.513595292860195	0.250616394461732	0.767984984026951	0.12864202178136	0.905096526905873	1700024F20Rik	RIKEN cDNA 1700024F20 gene(1700024F20Rik)	No
100039781	1.60178187855519	0.0197942080788856	0.116677191371815	0.557381899759421	-0.0572198361217664	0.769411965112413	Hrct1	histidine rich carboxyl terminus 1(Hrct1)	No
100039786	0.192717225373571	0.295165095372804	-0.0252887844646787	0.84549746371753	-0.169002784835121	0.913577554808904	Gm2423	predicted gene 2423(Gm2423)	No
100039789	NA	NA	NA	NA	NA	NA	Gm12407	predicted gene 12407(Gm12407)	No
100039790	-0.103312257606199	0.375565779077753	0.0129109475527299	0.711497188872497	-0.000640119459447863	0.891654522177447	Trbv3	T cell receptor beta, variable 3(Trbv3)	No
100039794	NA	NA	-0.0291304839980636	0.655614656379078	-0.0109321955121579	0.84604037950359	Gm2427	predicted gene 2427(Gm2427)	No
100039795	-1.70103729253582	0.0372367234829147	NA	NA	NA	NA	ILDR2	immunoglobulin-like domain containing receptor 2(Ildr2)	No
100039796	1.71058296096286	0.000733914074731515	0.379128030001698	0.374185458451746	-0.248169752350929	0.510462488090375	Tgtp2	T cell specific GTPase 2(Tgtp2)	No
100039801	0.103343760708707	0.381029813026824	NA	NA	NA	NA	Cldn24	claudin 24(Cldn24)	No
100039805	-0.378913910988131	0.51344505975408	-0.132789934526388	0.566111277292349	-0.131562047389297	0.627421470670721	D5Ertd605e	DNA segment, Chr 5, ERATO Doi 605, expressed(D5Ertd605e)	No
100039810	NA	NA	NA	NA	NA	NA	Gm20816	predicted gene, 20816(Gm20816)	No
100039815	NA	NA	-0.0157952931414394	0.683787700332688	-0.00633242386011901	0.859637878230717	Gm2436	predicted gene 2436(Gm2436)	No
100039826	0.528666991123388	0.577694340403506	0.0463871819246111	0.80823072548842	0.0260153754999023	0.919871550226969	ND	ND	No
100039830	NA	NA	NA	NA	NA	NA	Gm2446	predicted gene 2446(Gm2446)	No
100039842	NA	NA	NA	NA	NA	NA	Gm20817	predicted gene, 20817(Gm20817)	No
100039848	NA	NA	NA	NA	NA	NA	Gm2457	predicted gene, 2457(Gm2457)	No
100039863	NA	NA	NA	NA	NA	NA	Gm13306	predicted gene 13306(Gm13306)	No
100039864	-1.80446468206149	0	-0.0413447132676733	0.840913118182687	-0.0903977700950969	0.92656388850065	Snhg12	small nucleolar RNA host gene 12(Snhg12)	No
100039876	NA	NA	NA	NA	NA	NA	Gm20818	predicted gene, 20818(Gm20818)	No
100039890	NA	NA	NA	NA	NA	NA	Gm15093	predicted gene 15093(Gm15093)	No
100039895	0.1632879676677	0.409613472230569	0.037780966808247	0.634573328036838	0.00935049882848633	0.849736384711841	Gm2479	predicted gene 2479(Gm2479)	No
100039897	0.0994424191653121	0.402707183890392	NA	NA	NA	NA	ND	ND	No
100039899	NA	NA	NA	NA	NA	NA	Gm2483	predicted gene 2483(Gm2483)	No
100039901	1.96268487023018	0.0406987009034669	-0.00171317630409135	0.749223003353013	0.00550782066259207	0.869376979514547	2810407A14Rik	RIKEN cDNA 2810407A14 gene(2810407A14Rik)	No
100039904	NA	NA	NA	NA	NA	NA	Gm20819	predicted gene, 20819(Gm20819)	No
100039905	NA	NA	NA	NA	NA	NA	Gm20820	predicted gene, 20820(Gm20820)	No
100039913	NA	NA	-0.00174283922912066	0.747933287832387	0.00551519414760384	0.868161318545926	Rhox2b	reproductive homeobox 2B(Rhox2b)	No
100039914	NA	NA	NA	NA	NA	NA	Gm20821	predicted gene, 20821(Gm20821)	No
100039934	NA	NA	NA	NA	NA	NA	Gm15085	predicted gene 15085(Gm15085)	No
100039939	NA	NA	NA	NA	NA	NA	Gm2506	predicted gene 2506(Gm2506)	No
100039948	0.111433585350108	0.364866912771944	NA	NA	NA	NA	Rhox2c	reproductive homeobox 2C(Rhox2c)	No
100039954	NA	NA	NA	NA	NA	NA	Gm2516	predicted gene 2516(Gm2516)	No
100039957	-0.291602208874584	0.506361974865779	0.393370484482243	0.464255340731811	-0.174221613760245	0.824894510342643	Gm2518	interferon induced transmembrane protein 2 pseudogene(Gm2518)	No
100039968	-1.74763664432485	6.00243194595317e-08	-0.826466554576459	0.0570198948245357	-0.11364068811186	0.770420004127336	Tmem35b	transmembrane protein 35B(Tmem35b)	No
100039973	NA	NA	NA	NA	NA	NA	Gm13309	predicted gene 13309(Gm13309)	No
100039988	-0.124349910381879	0.494456408826391	-0.282421898988344	0.497672316159572	-0.310195236625441	0.410676261862151	Gm11826	predicted gene 11826(Gm11826)	No
100040000	0.969492282504155	0.100946718828022	-0.115903553353675	0.593111383645248	-0.0888724018856163	0.722868274035481	Gm2545	predicted gene 2545(Gm2545)	No
100040016	NA	NA	NA	NA	NA	NA	Rhox2e	reproductive homeobox 2E(Rhox2e)	No
100040018	0.708331578647327	0.126740119669807	-0.0936589637415753	0.550662293205255	-0.0275801563686769	0.808978485090704	Gm9835	predicted pseudogene 9835(Gm9835)	No
100040020	NA	NA	NA	NA	NA	NA	Gm15143	predicted gene 15143(Gm15143)	No
100040022	NA	NA	NA	NA	NA	NA	Gm20822	predicted gene, 20822(Gm20822)	No
100040031	NA	NA	NA	NA	NA	NA	Gm20823	predicted gene, 20823(Gm20823)	No
100040035	NA	NA	NA	NA	NA	NA	Gm2564	predicted gene 2564(Gm2564)	No
100040044	-0.10219146414005	0.37907794569092	-0.0128291996482302	0.705929820521594	0.000717181804723823	0.895040708320981	Gm2568	predicted gene 2568(Gm2568)	No
100040048	NA	NA	NA	NA	NA	NA	Ccl27b	chemokine (C-C motif) ligand 27b(Ccl27b)	No
100040049	-0.0931460404750793	0.414538934056912	-0.0632948953448139	0.61429018370507	-0.0162175750187987	0.849406155682998	1810010D01Rik	RIKEN cDNA 1810010D01 gene(1810010D01Rik)	No
100040052	0.383377346893398	0.564857311406424	-0.0853015593294933	0.771682763511101	0.00530504393240876	0.911712062535664	Gm2573	predicted gene 2573(Gm2573)	No
100040054	NA	NA	NA	NA	NA	NA	Gm20824	predicted gene, 20824(Gm20824)	No
100040083	NA	NA	NA	NA	NA	NA	Gm20825	predicted gene, 20825(Gm20825)	No
100040110	0.313468974959729	0.331005828701971	-0.366351475273742	0.260645389292603	0.0253692873626408	0.883039987591537	Gm12739	predicted gene 12739(Gm12739)	No
100040123	0.77226616734705	0.491333632679908	-0.363211201266588	0.367569304564643	-0.161023312318713	0.661578457282216	Gm2614	predicted gene 2614(Gm2614)	No
100040135	NA	NA	NA	NA	NA	NA	Gm2619	predicted gene 2619(Gm2619)	No
100040160	NA	NA	NA	NA	NA	NA	Gm20826	predicted gene, 20826(Gm20826)	No
100040171	NA	NA	NA	NA	NA	NA	Gm20827	predicted gene, 20827(Gm20827)	No
100040187	NA	NA	NA	NA	NA	NA	Gm20828	predicted gene, 20828(Gm20828)	No
100040196	NA	NA	NA	NA	NA	NA	Gm20830	predicted gene, 20830(Gm20830)	No
100040201	NA	NA	NA	NA	NA	NA	Gm10229	predicted gene 10229(Gm10229)	No
100040208	NA	NA	NA	NA	NA	NA	Gm2663	predicted gene 2663(Gm2663)	No
100040213	NA	NA	0.0124134062354265	0.720320565896842	-0.000627382613678425	0.892338358148677	Gm2666	predicted gene 2666(Gm2666)	No
100040214	NA	NA	-0.00174283922912066	0.745891669394	0.00551519414760384	0.86652851553677	Gm10228	predicted gene 10228(Gm10228)	No
100040220	0.205584915187363	0.725412490408077	-0.209198355201631	0.821212706651391	-0.105094654070453	0.932735652402396	Gm9892	eukaryotic translation initiation factor 2, subunit 2 (beta) pseudogene(Gm9892)	No
100040223	NA	NA	NA	NA	NA	NA	Gm20831	predicted gene, 20831(Gm20831)	No
100040233	NA	NA	NA	NA	NA	NA	Gm10334	predicted gene 10334(Gm10334)	No
100040244	-0.123102256576464	0.57713744343341	0.388956864199456	0.377864045608366	0.162003206055717	0.71248975101922	Gm14698	serine/threonine/tyrosine interaction protein pseudogene(Gm14698)	No
100040248	0.11828412728198	0.355010660217981	NA	NA	NA	NA	Gm11563	predicted gene 11563(Gm11563)	No
100040249	NA	NA	NA	NA	NA	NA	Krtap6-3	keratin associated protein 6-3(Krtap6-3)	No
100040260	0.263194395820765	0.618460799589876	-0.150220085145173	0.801016009508633	-0.00938258464455879	0.928767125700445	Gm1862	predicted pseudogene 1862(Gm1862)	No
100040262	NA	NA	NA	NA	NA	NA	Gm20833	predicted gene, 20833(Gm20833)	No
100040263	NA	NA	NA	NA	NA	NA	Gm20834	predicted gene, 20834(Gm20834)	No
100040264	NA	NA	NA	NA	NA	NA	Gm20835	predicted gene, 20835(Gm20835)	No
100040268	NA	NA	NA	NA	NA	NA	Olfr157	olfactory receptor 157(Olfr157)	No
100040276	-0.133640523055624	0.335517340438743	NA	NA	NA	NA	Gm11595	predicted gene 11595(Gm11595)	No
100040293	NA	NA	0.0124134062354265	0.723401735500935	-0.000627382613678425	0.893603530524155	Fam188b2-ps	family with sequence similarity 188, member B2, pseudogene(Fam188b2-ps)	No
100040294	7.79276734338917	0.000285380726893122	0.0161136341279049	0.684548565054091	0.00567430647749421	0.864195604108254	Gm2694	predicted gene 2694(Gm2694)	YES
100040297	0.273291268316171	0.58251366894028	-0.299662314535139	0.664043430698163	-0.124492712807051	0.913244845216751	Gm2695	predicted gene 2695(Gm2695)	No
100040298	-0.692688838239699	0.31499986508268	-0.257158917044911	0.801293930294556	-0.270575281613868	0.754426762686908	Gm15501	ribosomal protein S8 pseudogene(Gm15501)	No
100040299	NA	NA	NA	NA	NA	NA	Gm2696	predicted gene 2696(Gm2696)	No
100040317	NA	NA	NA	NA	NA	NA	Gm14598	predicted gene 14598(Gm14598)	No
100040320	0.0735890400412018	0.42272595089067	0.0621119058323896	0.599636912371501	0.0170043953143038	0.832346835568218	Gm2710	predicted gene 2710(Gm2710)	No
100040322	-0.555285472469631	0.530874438031369	-0.102247636791461	0.780369073848673	0.089957908921494	0.801180078362927	3830408C21Rik	RIKEN cDNA 3830408C21 gene(3830408C21Rik)	No
100040335	NA	NA	NA	NA	NA	NA	Gm20836	predicted gene, 20836(Gm20836)	No
100040339	-0.0136639736255389	0.454621055893292	0.0533381621905918	0.60804832630094	0.0108227988649708	0.844911362796931	Gm2721	predicted gene 2721(Gm2721)	No
100040357	NA	NA	NA	NA	NA	NA	Gm20837	predicted gene, 20837(Gm20837)	No
100040363	NA	NA	NA	NA	NA	NA	Gm20838	predicted gene, 20838(Gm20838)	No
100040377	-0.163864621057876	0.57145383656985	-0.110004534897478	0.789383350182573	-0.0171365623888746	0.918884573094204	ND	ND	No
100040382	NA	NA	NA	NA	NA	NA	ND	ND	No
100040392	NA	NA	NA	NA	NA	NA	ND	ND	No
100040400	NA	NA	NA	NA	NA	NA	Gm20840	predicted gene, 20840(Gm20840)	No
100040410	NA	NA	NA	NA	NA	NA	Gm14957	predicted gene 14957(Gm14957)	No
100040416	-0.220111345804037	0.366480637146787	-0.0630403879962303	0.762458167215472	0.0159650933082602	0.90556120660875	Rpl13-ps6	ribosomal protein L13, pseudogene 6(Rpl13-ps6)	No
100040417	NA	NA	NA	NA	NA	NA	Gm2759	predicted gene 2759(Gm2759)	No
100040418	NA	NA	NA	NA	NA	NA	Gm20841	predicted gene, 20841(Gm20841)	No
100040421	-0.234884427845683	0.336488620853779	0.0150315318683329	0.705420362071209	-0.00879806655843408	0.851175732416297	Gm2762	predicted gene 2762(Gm2762)	No
100040429	NA	NA	NA	NA	NA	NA	Gm20842	predicted gene, 20842(Gm20842)	No
100040447	NA	NA	NA	NA	NA	NA	1700036A12Rik	RIKEN cDNA 1700036A12 gene(1700036A12Rik)	No
100040448	NA	NA	NA	NA	NA	NA	Gm2777	predicted gene 2777(Gm2777)	No
100040458	NA	NA	NA	NA	NA	NA	Gm2784	predicted gene 2784(Gm2784)	No
100040462	3.78964842216335	5.97650761014843e-30	-0.256765158668566	0.360836885527092	0.0460241154503516	0.794817601440716	Mndal	myeloid nuclear differentiation antigen like(Mndal)	No
100040465	-0.416099691719353	0.525664033346764	0.149102455259146	0.738306302902665	0.173670708720987	0.608330566356537	Gm2788	predicted gene 2788(Gm2788)	No
100040467	NA	NA	0.0124134062354265	0.725793272156481	-0.000627382613678425	0.894587833034837	Spin2f	spindlin family, member 2F(Spin2f)	No
100040482	NA	NA	NA	NA	NA	NA	Gm2799	predicted gene 2799(Gm2799)	No
100040483	NA	NA	NA	NA	NA	NA	Gm20843	predicted gene, 20843(Gm20843)	No
100040489	NA	NA	NA	NA	NA	NA	Gm20844	predicted gene, 20844(Gm20844)	No
100040494	NA	NA	NA	NA	NA	NA	ND	ND	No
100040500	0.392359016519896	0.30599448863557	-0.0179249745739401	0.727003747499027	0.00733402389720777	0.881946302442901	Gm2808	predicted gene 2808(Gm2808)	No
100040505	-0.275192482477577	0.575623219566071	0.309830254654339	0.678277055752532	0.108558645088995	0.918497048761914	Gm9923	Hbs1-like pseudogene(Gm9923)	No
100040509	NA	NA	NA	NA	NA	NA	Gm20845	predicted gene, 20845(Gm20845)	No
100040525	-0.92029129273125	0.104329974141181	-0.0985431121839975	0.566423461503646	0.00328632041821277	0.903924050268835	Tmem181c-ps	transmembrane protein 181C, pseudogene(Tmem181c-ps)	No
100040529	NA	NA	NA	NA	NA	NA	Gm2824	predicted gene 2824(Gm2824)	No
100040531	0.819130904882967	0.517393318713248	-0.747682733867541	0.0737553660697735	-0.476582437311838	0.232955857558075	Dynlt1f	dynein light chain Tctex-type 1F(Dynlt1f)	No
100040533	NA	NA	NA	NA	NA	NA	Gm2825	predicted gene 2825(Gm2825)	No
100040543	2.02534987453651	2.42818038470529e-06	-1.20238536879603	0.00888181774625667	-0.0816763862673246	0.831395631385778	Gm2830	predicted gene 2830(Gm2830)	No
100040552	NA	NA	NA	NA	NA	NA	Gm2837	spindlin family, member 2 pseudogene(Gm2837)	No
100040557	NA	NA	NA	NA	NA	NA	Gm12408	predicted gene 12408(Gm12408)	No
100040563	-0.250277482191313	0.267647295643726	-0.401814611523009	0.326860238102507	-0.194478897288972	0.595733575076955	Dynlt1c	dynein light chain Tctex-type 1C(Dynlt1c)	No
100040564	NA	NA	NA	NA	NA	NA	Gm20846	predicted gene, 20846(Gm20846)	No
100040567	NA	NA	NA	NA	NA	NA	Gm12409	predicted gene 12409(Gm12409)	No
100040572	NA	NA	NA	NA	NA	NA	Gm2848	predicted gene 2848(Gm2848)	No
100040591	-0.255794605144248	0.473252591733227	-0.0205893726150619	0.763567447451676	-0.0261375162068511	0.824708841943028	KCNJ13	potassium inwardly-rectifying channel, subfamily J, member 13(Kcnj13)	No
100040595	NA	NA	NA	NA	NA	NA	Gm20847	predicted gene, 20847(Gm20847)	No
100040599	NA	NA	NA	NA	NA	NA	Gm15319	predicted gene 15319(Gm15319)	No
100040606	NA	NA	NA	NA	NA	NA	Gm2863	predicted gene 2863(Gm2863)	No
100040608	0.215192379944679	0.612492891750608	-0.0593173082081693	0.811804813165994	-0.00107005752691314	0.925543623458204	Fancf	Fanconi anemia, complementation group F(Fancf)	YES
100040617	-2.35920037476682	0	-1.04313354905207	0.00183795757995869	-0.200706753835152	0.740046895715301	Gm12603	predicted gene 12603(Gm12603)	No
100040635	NA	NA	0.0124134062354265	0.726040845767394	-0.000627382613678425	0.894689844010315	Gm15023	predicted gene 15023(Gm15023)	No
100040636	NA	NA	NA	NA	NA	NA	Gm20848	predicted gene, 20848(Gm20848)	No
100040654	0.405911962482265	0.500219363394798	0.000786117334804083	0.769040464376972	-0.0225965020089761	0.830259469537684	Gm2885	predicted gene 2885(Gm2885)	No
100040657	NA	NA	NA	NA	NA	NA	Gm2888	predicted gene 2888(Gm2888)	No
100040667	-0.0679691175116722	0.495764685043219	-1.64535042240083	1.26247071862395e-05	-0.275382555599398	0.487474739315759	Gm2895	predicted gene 2895(Gm2895)	No
100040671	NA	NA	NA	NA	NA	NA	Gm2897	predicted gene 2897(Gm2897)	No
100040673	NA	NA	NA	NA	NA	NA	ND	ND	No
100040682	0.529375914021679	0.180408836473385	-0.0105108459978633	0.763775394536686	0.0380917185521084	0.794561957792472	Gm2904	predicted pseudogene 2904(Gm2904)	No
100040697	NA	NA	NA	NA	NA	NA	Gm10340	predicted gene 10340(Gm10340)	No
100040698	NA	NA	NA	NA	NA	NA	Gm2913	predicted gene 2913(Gm2913)	No
100040711	0.0457604289870309	0.470590943069813	-0.0148480792421209	0.692433437355639	-0.00589296828029116	0.861906898623974	Gm2921	predicted gene 2921(Gm2921)	No
100040712	NA	NA	NA	NA	NA	NA	Gm20850	predicted gene, 20850(Gm20850)	No
100040714	NA	NA	NA	NA	NA	NA	Gm20851	predicted gene, 20851(Gm20851)	No
100040724	-1.23943941913812	0.0701339220119437	0.0909374840457605	0.605285079181209	0.0345584860655978	0.823397876603956	Mirg	miRNA containing gene(Mirg)	No
100040732	NA	NA	NA	NA	NA	NA	Gm2933	predicted gene 2933(Gm2933)	No
100040736	-1.01826720467443	0.0707553724092334	0.127343827541054	0.823952278283502	0.0755992536135626	0.928050368219897	Foxd2os	forkhead box D2, opposite strand(Foxd2os)	No
100040766	0.0795291090363458	0.492458253354815	0.111152508704813	0.802439642589236	0.0835711634689524	0.914091253304352	MROH2A	maestro heat-like repeat family member 2A(Mroh2a)	No
100040771	NA	NA	NA	NA	NA	NA	Gm2959	predicted gene 2959(Gm2959)	No
100040781	NA	NA	NA	NA	NA	NA	Gm2964	predicted gene 2964(Gm2964)	No
100040786	NA	NA	NA	NA	NA	NA	Gm20852	predicted gene, 20852(Gm20852)	No
100040792	0.508313067914347	0.191162257801342	-0.0337115372594344	0.642284390916248	-0.00633934789554368	0.871079663726278	Gm11627	predicted gene 11627(Gm11627)	No
100040822	NA	NA	NA	NA	NA	NA	Gm1604a	predicted gene 1604A(Gm1604a)	No
100040843	NA	NA	NA	NA	NA	NA	Cyp4a32	cytochrome P450, family 4, subfamily a, polypeptide 32(Cyp4a32)	No
100040851	-0.171486105349739	0.304633802362462	0.768548032433204	0.124314168497562	0.0142310433303625	0.90497594456951	Gm9767	predicted gene 9767(Gm9767)	No
100040852	NA	NA	NA	NA	NA	NA	Gm3002	alpha-takusan pseudogene(Gm3002)	No
100040854	NA	NA	NA	NA	NA	NA	Gm13040	predicted gene 13040(Gm13040)	No
100040859	NA	NA	NA	NA	NA	NA	ND	ND	No
100040861	NA	NA	NA	NA	NA	NA	Gm13057	predicted gene 13057(Gm13057)	No
100040867	NA	NA	NA	NA	NA	NA	Gm16405	predicted gene 16405(Gm16405)	No
100040870	NA	NA	NA	NA	NA	NA	Gm3005	predicted gene 3005(Gm3005)	No
100040873	NA	NA	NA	NA	NA	NA	Gm20853	predicted gene, 20853(Gm20853)	No
100040880	NA	NA	NA	NA	NA	NA	Gm3020	predicted gene 3020(Gm3020)	No
100040882	0.0889227357016688	0.406930182148592	NA	NA	NA	NA	1700017G19Rik	RIKEN cDNA 1700017G19 gene(1700017G19Rik)	No
100040885	NA	NA	NA	NA	NA	NA	Gm16427	predicted gene 16427(Gm16427)	No
100040894	NA	NA	NA	NA	NA	NA	Gm16430	predicted gene 16430(Gm16430)	No
100040897	NA	NA	NA	NA	NA	NA	Gm3029	predicted gene 3029(Gm3029)	No
100040899	NA	NA	NA	NA	NA	NA	Gm15142	predicted gene 15142(Gm15142)	No
100040911	NA	NA	NA	NA	NA	NA	Gm20854	predicted gene, 20854(Gm20854)	No
100040923	NA	NA	NA	NA	NA	NA	Gm3043	predicted gene 3043(Gm3043)	No
100040926	NA	NA	NA	NA	NA	NA	Gm3045	predicted gene 3045(Gm3045)	No
100040928	NA	NA	NA	NA	NA	NA	Gm3047	predicted gene 3047(Gm3047)	No
100040929	-0.145046795309058	0.476884840456793	-0.0531306414293671	0.769086874870913	-0.0196430531890354	0.904847518185542	Gm10362	predicted gene 10362(Gm10362)	No
100040937	NA	NA	NA	NA	NA	NA	Cldn34b1	claudin 34B1(Cldn34b1)	No
100040944	0.182097474857732	0.525892201714902	-0.0357843272618057	0.794779603008563	0.18745158031439	0.585200884458549	Gm3055	predicted gene 3055(Gm3055)	No
100040961	0.0935225367893513	0.423323011667062	0.146324780468925	0.81097676318625	-0.0986467327032251	0.919526472356855	Gm10145	predicted gene 10145(Gm10145)	No
100040963	NA	NA	NA	NA	NA	NA	Gm20855	predicted gene, 20855(Gm20855)	No
100040972	NA	NA	NA	NA	NA	NA	Tceal7	transcription elongation factor A (SII)-like 7(Tceal7)	No
100040974	NA	NA	NA	NA	NA	NA	LOC100040974	sp110 nuclear body protein-like(LOC100040974)	No
100040981	NA	NA	NA	NA	NA	NA	Gm16429	predicted gene 16429(Gm16429)	No
100040991	NA	NA	NA	NA	NA	NA	Gm20856	predicted gene, 20856(Gm20856)	No
100040997	0.315811445186655	0.238678708643133	-0.0126090329339283	0.71580869475345	-0.00492303525187468	0.879141972247646	Gm15340	predicted gene 15340(Gm15340)	No
100040999	0.354919537233002	0.504515116808094	0.0551763685245377	0.671542550043247	0.0249303788296398	0.843533907574562	Gm3086	RuvB-like protein 1 pseudogene(Gm3086)	No
100041003	NA	NA	NA	NA	NA	NA	Gm3089	predicted gene 3089(Gm3089)	No
100041012	NA	NA	-0.0130890049714747	0.700346138575349	-0.00511481887006423	0.873338460319385	Gm3095	predicted gene 3095(Gm3095)	No
100041014	NA	NA	NA	NA	NA	NA	Gm20857	Sycp3 like Y-linked pseudogene(Gm20857)	No
100041019	NA	NA	NA	NA	NA	NA	Gm3099	predicted gene 3099(Gm3099)	No
100041032	NA	NA	NA	NA	NA	NA	Gm3106	predicted gene 3106(Gm3106)	No
100041033	NA	NA	NA	NA	NA	NA	Gm20858	Sycp3 like Y-linked pseudogene(Gm20858)	No
100041054	NA	NA	NA	NA	NA	NA	Gm3115	predicted gene 3115(Gm3115)	No
100041057	NA	NA	NA	NA	NA	NA	LOC100041057	sp110 nuclear body protein-like(LOC100041057)	No
100041062	-0.103312257606199	0.374623510215653	-0.000350096171706177	0.757388148176393	-0.0049944491558129	0.876685515004349	Gm13286	predicted gene 13286(Gm13286)	No
100041076	NA	NA	NA	NA	NA	NA	Gm3127	predicted gene 3127(Gm3127)	No
100041077	NA	NA	NA	NA	NA	NA	Gm13102	predicted gene 13102(Gm13102)	No
100041080	NA	NA	NA	NA	NA	NA	Gm20859	predicted gene, 20859(Gm20859)	No
100041085	-0.4523393155575	0.418007253491604	0.0247719346048796	0.775348889281614	0.00987284406370465	0.906492881407286	Mfsd4b3	major facilitator superfamily domain containing 4B3(Mfsd4b3)	No
100041089	6.93002478683428	0.00124267995505309	NA	NA	NA	NA	Gm3134	predicted gene 3134(Gm3134)	No
100041096	NA	NA	NA	NA	NA	NA	Iqcf6	IQ motif containing F6(Iqcf6)	No
100041098	-0.406355284890578	0.530150862483494	-0.450465484879787	0.375614301236846	-0.337591130527984	0.541394688521013	Tma7-ps	translational machinery associated 7 homolog (S. cerevisiae), pseudogene(Tma7-ps)	No
100041102	NA	NA	NA	NA	NA	NA	Gm3139	predicted gene 3139(Gm3139)	No
100041106	-0.838172584445525	0.494238412874289	0.0879473508108305	0.822346546765552	-0.0273594171415333	0.929942150840226	Gm3141	predicted gene 3141(Gm3141)	No
100041107	NA	NA	NA	NA	NA	NA	Gm3142	predicted gene 3142(Gm3142)	No
100041108	NA	NA	NA	NA	NA	NA	Gm3143	predicted gene 3143(Gm3143)	No
100041115	NA	NA	NA	NA	NA	NA	Gm3147	predicted gene 3147(Gm3147)	No
100041117	NA	NA	NA	NA	NA	NA	Gm20860	predicted gene, 20860(Gm20860)	No
100041119	NA	NA	NA	NA	NA	NA	Gm3149	predicted gene 3149(Gm3149)	No
100041120	1.83731008670151	0.00700560770209291	-0.550823220054882	0.190190479563478	-0.510912317418326	0.18322753865991	Gm3150	guanine nucleotide binding protein (G protein), gamma 5 pseudogene(Gm3150)	No
100041121	-0.0136639736255389	0.459788646602387	NA	NA	NA	NA	Gm10144	predicted pseudogene 10144(Gm10144)	No
100041139	NA	NA	NA	NA	NA	NA	Gm3159	predicted gene 3159(Gm3159)	No
100041141	NA	NA	NA	NA	NA	NA	Gm20861	predicted gene, 20861(Gm20861)	No
100041142	NA	NA	NA	NA	NA	NA	Gm20862	predicted gene, 20862(Gm20862)	No
100041146	NA	NA	NA	NA	NA	NA	Gm15448	predicted gene 15448(Gm15448)	No
100041151	1.88076340787348	0.00782195406593512	0.162631113253488	0.497260160393145	0.0390715191168019	0.816007129139684	Gm3636	predicted gene 3636(Gm3636)	No
100041168	NA	NA	NA	NA	NA	NA	Gm20863	predicted gene, 20863(Gm20863)	No
100041177	NA	NA	NA	NA	NA	NA	Gm3182	predicted gene 3182(Gm3182)	No
100041179	NA	NA	NA	NA	NA	NA	Gm3183	predicted gene 3183(Gm3183)	No
100041184	NA	NA	NA	NA	NA	NA	Gm3187	predicted gene 3187(Gm3187)	No
100041187	NA	NA	NA	NA	NA	NA	Olfr596	olfactory receptor 596(Olfr596)	No
100041194	-0.859288368445984	0.552002483863608	0.389206908964804	0.550059974787302	0.145055127905679	0.920531537553794	AHNAK2	AHNAK nucleoprotein 2(Ahnak2)	No
100041207	NA	NA	NA	NA	NA	NA	ND	ND	No
100041223	NA	NA	NA	NA	NA	NA	Gm20865	predicted gene, 20865(Gm20865)	No
100041224	-0.014675695505654	0.442965251716124	NA	NA	NA	NA	Gm3213	predicted gene 3213(Gm3213)	No
100041230	0.0884599814530149	0.407843956248036	-0.0738958725205504	0.582868954648679	-0.00806163831238232	0.884158188164358	Hist1h4m	histone cluster 1, H4m(Hist1h4m)	No
100041231	0.547936506130506	0.566997632349597	-0.263652962124496	0.569642970085281	-0.13398209126955	0.777452591984401	Gm3219	B-cell CLL/lymphoma 7C pseudogene(Gm3219)	No
100041241	-0.0140372546017138	0.449391045706191	NA	NA	NA	NA	Gm3227	predicted gene 3227(Gm3227)	No
100041244	-1.06659320286292	0.0761629112072546	0.057454311394616	0.731509297701496	-0.0111544426913626	0.904070170126808	Gm3230	predicted gene 3230(Gm3230)	YES
100041250	NA	NA	NA	NA	NA	NA	Gm3233	predicted gene 3233(Gm3233)	No
100041253	NA	NA	NA	NA	NA	NA	Gm16513	predicted gene, Gm16513(Gm16513)	No
100041255	NA	NA	NA	NA	NA	NA	Gm20866	predicted gene, 20866(Gm20866)	No
100041256	NA	NA	NA	NA	NA	NA	Gm20867	predicted gene, 20867(Gm20867)	No
100041261	NA	NA	NA	NA	NA	NA	Gm3238	predicted gene 3238(Gm3238)	No
100041262	NA	NA	NA	NA	NA	NA	Gm3239	predicted gene 3239(Gm3239)	No
100041264	-0.11795985219998	0.353625303048591	-0.0298779434646119	0.650645622051501	0.000770010377341052	0.897386691083659	Gm10424	predicted gene 10424(Gm10424)	No
100041273	-0.695596077049732	0.163170242197972	-0.343764471090988	0.371191695866056	-0.137739238762486	0.6902865109995	Gm3244	predicted pseudogene 3244(Gm3244)	No
100041279	NA	NA	NA	NA	NA	NA	Gm3248	predicted gene 3248(Gm3248)	No
100041281	NA	NA	NA	NA	NA	NA	Gm3250	predicted gene 3250(Gm3250)	No
100041283	NA	NA	NA	NA	NA	NA	Gm3252	predicted gene 3252(Gm3252)	No
100041284	NA	NA	NA	NA	NA	NA	Gm20868	predicted gene, 20868(Gm20868)	No
100041286	0.489932528114108	0.593353184268255	-0.274295540274034	0.56073626099624	-0.0541735875553618	0.916905692446114	Snhg15	small nucleolar RNA host gene 15(Snhg15)	No
100041290	0.316737128663135	0.505622831496863	0.0571570336357002	0.658476683299152	0.0376983130713691	0.806025578616285	D4Ertd617e	DNA segment, Chr 4, ERATO Doi 617, expressed(D4Ertd617e)	No
100041293	0.160496492648293	0.424330383737937	NA	NA	NA	NA	Gm3257	predicted gene 3257(Gm3257)	No
100041294	0.866866378602008	0.4161835317443	-0.164497736718366	0.786566621663334	-0.062029543769565	0.916536246435568	Supt4b	suppressor of Ty 4B(Supt4b)	No
100041296	NA	NA	NA	NA	NA	NA	Gm3259	predicted gene 3259(Gm3259)	No
100041306	NA	NA	NA	NA	NA	NA	Gm3264	predicted gene 3264(Gm3264)	No
100041309	NA	NA	NA	NA	NA	NA	Gm20869	predicted gene, 20869(Gm20869)	No
100041311	0.111433585350108	0.358952909134652	-0.0104566061066274	0.733150187175504	-0.00954483382048688	0.848248445477927	Gm11978	predicted gene 11978(Gm11978)	No
100041317	NA	NA	NA	NA	NA	NA	Gm3269	predicted gene 3269(Gm3269)	No
100041336	NA	NA	NA	NA	NA	NA	Gm3278	predicted gene 3278(Gm3278)	No
100041339	NA	NA	NA	NA	NA	NA	Gm3279	predicted gene 3279(Gm3279)	No
100041345	NA	NA	NA	NA	NA	NA	Gm20870	predicted gene, 20870(Gm20870)	No
100041346	NA	NA	NA	NA	NA	NA	Gm20871	Sycp3 like Y-linked pseudogene(Gm20871)	No
100041347	NA	NA	NA	NA	NA	NA	Gm11985	predicted gene 11985(Gm11985)	No
100041351	NA	NA	NA	NA	NA	NA	Gm3285	predicted gene 3285(Gm3285)	No
100041352	NA	NA	NA	NA	NA	NA	Tcp10c	t-complex protein 10c(Tcp10c)	No
100041354	NA	NA	NA	NA	NA	NA	Gm3286	predicted gene 3286(Gm3286)	No
100041362	NA	NA	NA	NA	NA	NA	Gm20873	predicted gene, 20873(Gm20873)	No
100041373	NA	NA	NA	NA	NA	NA	CFAP47	cilia and flagella associated protein 47(Cfap47)	No
100041374	NA	NA	NA	NA	NA	NA	Gm3298	predicted gene 3298(Gm3298)	No
100041375	NA	NA	NA	NA	NA	NA	Cyp3a41b	cytochrome P450, family 3, subfamily a, polypeptide 41B(Cyp3a41b)	No
100041379	-0.0158262113967286	0.437409900339252	-0.0435063473853111	0.623859066530064	-0.0102117997137009	0.8490353189021	Zfp980	zinc finger protein 980(Zfp980)	No
100041380	NA	NA	NA	NA	NA	NA	Gm3302	predicted gene 3302(Gm3302)	No
100041412	0.111433585350108	0.359308638676745	NA	NA	NA	NA	Gm11938	predicted gene 11938(Gm11938)	No
100041433	-4.81110452891793	2.69674802000005e-15	0.0800610262359403	0.812506211457504	0.375379608940852	0.403856655712314	Zfp981	zinc finger protein 981(Zfp981)	No
100041440	NA	NA	NA	NA	NA	NA	Gm20874	predicted gene, 20874(Gm20874)	No
100041449	NA	NA	NA	NA	NA	NA	Cyp3a59	cytochrome P450, family 3, subfamily a, polypeptide 59(Cyp3a59)	No
100041450	NA	NA	NA	NA	NA	NA	Gimap1os	GTPase, IMAP family member 1, opposite strand(Gimap1os)	No
100041478	-0.0209841572157841	0.522283510304018	-0.192916122217604	0.538873427510994	-0.0488081774938539	0.903537575395689	Gm3362	predicted pseudogene 3362(Gm3362)	No
100041480	0.246413322244595	0.703611535271626	0.112646423246381	0.838199229428763	0.127203190985901	0.926376159689853	Gm9833	myelin basic protein expression factor 2, repressor pseudogene(Gm9833)	No
100041481	0.0994424191653121	0.400300530425095	NA	NA	NA	NA	Gm3364	predicted gene 3364(Gm3364)	No
100041488	NA	NA	NA	NA	NA	NA	Gm11937	predicted gene 11937(Gm11937)	No
100041490	NA	NA	-0.0146981860472202	0.726646347081879	-0.00487733792633853	0.883384667961252	Gm20875	predicted gene, 20875(Gm20875)	No
100041504	NA	NA	NA	NA	NA	NA	LOC100041504	C-C motif chemokine 21c(LOC100041504)	No
100041505	NA	NA	NA	NA	NA	NA	Gm3376	predicted gene 3376(Gm3376)	No
100041515	NA	NA	NA	NA	NA	NA	Gm3383	predicted gene 3383(Gm3383)	No
100041516	NA	NA	NA	NA	NA	NA	LOC100041516	protein FAM205A-like(LOC100041516)	No
100041536	NA	NA	NA	NA	NA	NA	LOC100041536	protein FAM205A-like(LOC100041536)	No
100041546	0.163506559711681	0.315760677456778	-0.00174283922912066	0.745645407650018	0.00551519414760384	0.866330956614166	Ly6c2	lymphocyte antigen 6 complex, locus C2(Ly6c2)	No
100041548	NA	NA	NA	NA	NA	NA	Gm3402	predicted gene 3402(Gm3402)	No
100041549	NA	NA	NA	NA	NA	NA	ND	ND	No
100041550	NA	NA	NA	NA	NA	NA	Gm20877	predicted gene, 20877(Gm20877)	No
100041554	NA	NA	NA	NA	NA	NA	Gm3404	predicted gene 3404(Gm3404)	No
100041562	-0.103312257606199	0.377438149258729	0.0110826403804826	0.729344399879625	0.00558672703050427	0.864884108112593	Gm14762	predicted gene 14762(Gm14762)	No
100041566	NA	NA	NA	NA	NA	NA	Gm3409	predicted gene 3409(Gm3409)	No
100041574	-0.114985933527146	0.544359380381769	-0.422742300653345	0.260341329383079	-0.010868401656478	0.91126619720352	9030025P20Rik	RIKEN cDNA 9030025P20 gene(9030025P20Rik)	No
100041576	-1.24525368641495	0.00108213696457601	0.237211688333796	0.558678105871009	0.132021990026546	0.736086131684703	Gm3414	predicted gene 3414(Gm3414)	No
100041578	NA	NA	NA	NA	NA	NA	Gm3415	predicted gene 3415(Gm3415)	No
100041579	NA	NA	NA	NA	NA	NA	Gm20878	predicted gene, 20878(Gm20878)	No
100041581	-2.37645181539891	2.24457878091594e-05	-0.173254582076027	0.477016521834472	0.0148087116628964	0.903576352923565	Zkscan16	zinc finger with KRAB and SCAN domains 16(Zkscan16)	No
100041585	0.123643899771945	0.516300490808373	-0.0986528074610878	0.828547453426303	0.00990237620400494	0.935180924640655	Amd2	S-adenosylmethionine decarboxylase 2(Amd2)	No
100041586	-0.0963002850924068	0.412179657423385	NA	NA	NA	NA	Gm3417	predicted gene 3417(Gm3417)	No
100041593	NA	NA	NA	NA	NA	NA	LOC100041593	C-C motif chemokine 21c(LOC100041593)	No
100041594	NA	NA	NA	NA	NA	NA	Spin2-ps3	spindlin family, member 2, pseudogene 3(Spin2-ps3)	No
100041596	-1.4491497074561	0.0685386815943889	-0.0405223794024434	0.639242966446256	-0.0143430390495967	0.840658692401419	Gm9994	predicted gene 9994(Gm9994)	No
100041598	NA	NA	NA	NA	NA	NA	Gm3424	predicted gene 3424(Gm3424)	No
100041599	NA	NA	NA	NA	NA	NA	LOC100041599	protein FAM205A-like(LOC100041599)	No
100041605	NA	NA	NA	NA	NA	NA	Gm3428	predicted gene 3428(Gm3428)	No
100041618	NA	NA	NA	NA	NA	NA	Gm3434	predicted gene 3434(Gm3434)	No
100041621	0.957792903019821	0.0988341806803568	0.00415701166783667	0.772277504065734	0.0118501347492628	0.901236098011677	Gm3435	predicted gene 3435(Gm3435)	No
100041631	NA	NA	NA	NA	NA	NA	Gm20879	predicted gene, 20879(Gm20879)	No
100041639	NA	NA	-0.0135936375272009	0.696911058595671	0.000221963425447747	0.896402425733561	Gm3448	predicted gene 3448(Gm3448)	No
100041642	NA	NA	NA	NA	NA	NA	Spin2-ps4	spindlin family, member 2, pseudogene 4(Spin2-ps4)	No
100041649	-0.36537142207124	0.595525983670698	-0.741495621563586	0.0413251129598775	-0.169843909013851	0.906996116930986	Mpc1-ps	mitochondrial pyruvate carrier 1, pseudogene(Mpc1-ps)	No
100041651	NA	NA	NA	NA	NA	NA	Gm3453	predicted gene 3453(Gm3453)	No
100041654	-0.0145468761709048	0.446804505033722	NA	NA	NA	NA	ND	ND	No
100041655	NA	NA	NA	NA	NA	NA	Gm10863	predicted gene 10863(Gm10863)	No
100041658	NA	NA	NA	NA	NA	NA	Mup7	major urinary protein 7(Mup7)	No
100041662	NA	NA	NA	NA	NA	NA	Gm20880	predicted gene, 20880(Gm20880)	No
100041664	NA	NA	NA	NA	NA	NA	Gm3460	predicted gene 3460(Gm3460)	No
100041672	NA	NA	NA	NA	NA	NA	LOC100041672	PRAME family member 9/15-like(LOC100041672)	No
100041677	-0.956865118057864	0.152825151293173	0.486988596130932	0.334972507587757	0.23834484335711	0.790230847944558	Zfp984	zinc finger protein 984(Zfp984)	No
100041678	NA	NA	NA	NA	NA	NA	Gm3500	predicted gene 3500(Gm3500)	No
100041680	0.523141087764448	0.520878758110123	-0.137516899537382	0.786854139007408	-0.0438913039975254	0.916607989312725	Gm3470	predicted gene 3470(Gm3470)	No
100041682	NA	NA	NA	NA	NA	NA	Gm20881	predicted gene, 20881(Gm20881)	No
100041683	NA	NA	NA	NA	NA	NA	Gm20882	predicted gene, 20882(Gm20882)	No
100041687	NA	NA	NA	NA	NA	NA	Mup8	major urinary protein 8(Mup8)	No
100041688	NA	NA	NA	NA	NA	NA	Defa35	defensin, alpha, 35(Defa35)	No
100041694	-0.014810448243931	0.441272305058429	NA	NA	NA	NA	Gm10451	predicted gene 10451(Gm10451)	No
100041697	0.367680943186928	0.532358149607459	-0.283096436851405	0.46304974565554	-0.19113178254322	0.585626581585436	Gm14719	predicted gene 14719(Gm14719)	No
100041698	NA	NA	NA	NA	NA	NA	Gm20883	predicted gene, 20883(Gm20883)	No
100041702	NA	NA	NA	NA	NA	NA	Gm3476	predicted gene 3476(Gm3476)	No
100041703	-0.0152717452343093	0.439393274621038	-0.0427664167977442	0.735060639371295	-0.0177200680335348	0.884876570943239	Gm13342	predicted gene 13342(Gm13342)	No
100041708	NA	NA	NA	NA	NA	NA	LOC100041708	nuclear body protein SP140-like protein(LOC100041708)	No
100041712	NA	NA	NA	NA	NA	NA	LOC100041712	PRAME family member 8-like(LOC100041712)	No
100041714	NA	NA	NA	NA	NA	NA	Gm20884	predicted gene, 20884(Gm20884)	No
100041722	NA	NA	NA	NA	NA	NA	1700049E17Rik2	tandem duplication of RIKEN cDNA 1700049E17 gene, gene 2(1700049E17Rik2)	No
100041724	0.527032474811642	0.1769125525279	-0.018000680649784	0.751449760168594	-0.00990984606317359	0.883224080018902	Gm15217	predicted gene 15217(Gm15217)	No
100041749	NA	NA	NA	NA	NA	NA	Speer4f2	spermatogenesis associated glutamate (E)-rich protein 4f2(Speer4f2)	No
100041751	NA	NA	NA	NA	NA	NA	Gm20885	predicted gene, 20885(Gm20885)	No
100041759	NA	NA	NA	NA	NA	NA	Gm15293	predicted gene 15293(Gm15293)	No
100041776	NA	NA	NA	NA	NA	NA	Gm20886	predicted gene, 20886(Gm20886)	No
100041781	-0.144929303734246	0.410423243356166	0.0132275106056605	0.705339726170543	0.00751771096436559	0.855041003243588	Gm3510	predicted gene 3510(Gm3510)	No
100041787	NA	NA	NA	NA	NA	NA	Gm15292	predicted gene 15292(Gm15292)	No
100041789	NA	NA	NA	NA	NA	NA	Gm20887	predicted gene, 20887(Gm20887)	No
100041797	0.0405305995701056	0.713142764321575	-0.437878072947927	0.368417001338944	-0.220126222692065	0.701787523243935	ND	ND	No
100041806	NA	NA	NA	NA	NA	NA	LOC100041806	PRAME family member 9/15-like(LOC100041806)	No
100041809	NA	NA	NA	NA	NA	NA	Gm3521	predicted gene 3521(Gm3521)	No
100041811	NA	NA	NA	NA	NA	NA	Defa27	defensin, alpha, 27(Defa27)	No
100041812	NA	NA	NA	NA	NA	NA	Gm20888	predicted gene, 20888(Gm20888)	No
100041813	NA	NA	NA	NA	NA	NA	Gm20889	predicted gene, 20889(Gm20889)	No
100041818	NA	NA	NA	NA	NA	NA	Gm3527	predicted gene 3527(Gm3527)	No
100041824	NA	NA	NA	NA	NA	NA	ND	ND	No
100041825	NA	NA	NA	NA	NA	NA	Gm3532	predicted gene 3532(Gm3532)	No
100041840	NA	NA	NA	NA	NA	NA	Gm10408	predicted gene 10408(Gm10408)	No
100041864	0.70386440242689	0.135946860855329	-0.185689159187402	0.4267978205813	-0.0349796501104184	0.800527176108427	Gm3552	predicted gene 3552(Gm3552)	No
100041874	NA	NA	NA	NA	NA	NA	Gm3558	predicted gene 3558(Gm3558)	No
100041877	NA	NA	NA	NA	NA	NA	LOC100041877	uncharacterized LOC100041877(LOC100041877)	No
100041890	NA	NA	NA	NA	NA	NA	Defa32	defensin, alpha, 32(Defa32)	No
100041895	NA	NA	NA	NA	NA	NA	Defa37	defensin, alpha, 37(Defa37)	No
100041897	NA	NA	NA	NA	NA	NA	Gm20890	predicted gene, 20890(Gm20890)	No
100041903	NA	NA	NA	NA	NA	NA	LOC100041903	proteinase-activated receptor 1-like(LOC100041903)	No
100041913	NA	NA	NA	NA	NA	NA	Gm20891	predicted gene, 20891(Gm20891)	No
100041922	NA	NA	NA	NA	NA	NA	Gm20892	predicted gene, 20892(Gm20892)	No
100041925	0.617151387414109	0.579356308652489	-0.460549679808033	0.320104716772957	-0.286865978074046	0.557362773948551	Gm14586	predicted gene 14586(Gm14586)	No
100041934	NA	NA	NA	NA	NA	NA	Gm20893	predicted gene, 20893(Gm20893)	No
100041948	0.493649216145228	0.58362987891527	-0.221095433684249	0.827952070677226	-0.205196218220652	0.921810315079324	Gm9800	predicted gene 9800(Gm9800)	No
100041952	NA	NA	NA	NA	NA	NA	Defa34	defensin, alpha, 34(Defa34)	No
100041953	0.686425061494778	0.581295004569681	-0.169783415364062	0.811634831546155	-0.108024273188875	0.921963424050015	Sap18b	Sin3-associated polypeptide 18B(Sap18b)	No
100041958	NA	NA	NA	NA	NA	NA	Gm3591	predicted gene 3591(Gm3591)	No
100041964	NA	NA	NA	NA	NA	NA	Gm3594	predicted gene 3594(Gm3594)	No
100041965	0.218515050477838	0.599832052120101	-0.385183987266968	0.465363669273688	-0.0911848157950569	0.919938015390341	Oaz1-ps	ornithine decarboxylase antizyme 1, pseudogene(Oaz1-ps)	No
100041966	NA	NA	NA	NA	NA	NA	Gm20894	predicted gene, 20894(Gm20894)	No
100041973	NA	NA	NA	NA	NA	NA	Gm20895	predicted gene, 20895(Gm20895)	No
100041975	0.111433585350108	0.36090247815704	-0.0309846340703276	0.648565407666656	0.000241884552311839	0.898463518219621	ND	ND	No
100041979	-4.21690783612475	0	-0.50416528095728	0.244190043184696	0.117533065263409	0.888261955413896	Gm3604	predicted gene 3604(Gm3604)	No
100041986	-2.12907394594097	0.0167794417224054	-0.110704710016458	0.52677672685948	-0.0288252963571431	0.807577700003014	Gm3609	predicted gene 3609(Gm3609)	No
100041987	NA	NA	NA	NA	NA	NA	Gm20896	predicted gene, 20896(Gm20896)	No
100041995	-0.100335896833614	0.383180654129411	0.0091499625972017	0.740673658155398	-0.00673578064683259	0.875686529167978	ND	ND	No
100042008	0.235291447587991	0.717747929679437	-0.233043206127958	0.803770060352754	-0.322646936501629	0.630874715952454	Gm9794	predicted pseudogene 9794(Gm9794)	No
100042012	NA	NA	NA	NA	NA	NA	Gm20897	predicted gene, 20897(Gm20897)	No
100042013	NA	NA	NA	NA	NA	NA	Gm20898	predicted gene, 20898(Gm20898)	No
100042014	-0.696152640844938	0.133304095839446	0.0267654833004149	0.675270659132557	0.0195406368711192	0.827734961279671	Gm3625	predicted gene 3625(Gm3625)	No
100042019	NA	NA	NA	NA	NA	NA	LOC100042019	ubiquitin-40S ribosomal protein S27a(LOC100042019)	No
100042023	0.111938192038657	0.481475355555064	-0.0609929386624827	0.777550731194818	0.0196480949273871	0.90917160789875	Gm10193	predicted gene 10193(Gm10193)	No
100042024	NA	NA	NA	NA	NA	NA	Gm3629	predicted gene 3629(Gm3629)	No
100042025	-0.559918784393001	0.166632142261095	-0.069234641678951	0.587717610101857	0.000635645192411877	0.900885614501464	Gapdh-ps15	glyceraldehyde-3-phosphate dehydrogenase, pseudogene 15(Gapdh-ps15)	No
100042049	1.57403796646191	0.000171579652414202	-0.164661119133679	0.78852881567523	-0.313661804223868	0.468474526205168	Gm15421	ribosomal protein L22 like 1 pseudogene(Gm15421)	No
100042054	0.377807402923467	0.479257127328941	0.128237256880517	0.530512383285588	-0.00645064476428008	0.903421077548373	Gm3194	predicted gene 3194(Gm3194)	No
100042055	NA	NA	NA	NA	NA	NA	Gm10377	predicted gene 10377(Gm10377)	No
100042056	-0.0140372546017138	0.451177155162733	NA	NA	NA	NA	9130019P16Rik	RIKEN cDNA 9130019P16 gene(9130019P16Rik)	No
100042057	-0.145791401521108	0.327760740378523	-0.0126090329339283	0.719107545359281	-0.00492303525187468	0.880795474298783	Gm3643	predicted gene 3643(Gm3643)	No
100042065	NA	NA	-0.0130890049714747	0.699051047944057	-0.00511481887006423	0.872709390532604	Gm3646	predicted gene 3646(Gm3646)	No
100042069	-0.769647932979736	0.58094090881091	-0.233751217840687	0.802150831658807	-0.234357875509302	0.79286589676297	Gm15210	inosine 5-phosphate dehydrogenase 2(Gm15210)	No
100042074	-0.31288858697688	0.246195529537384	0.0203545035750312	0.674763336028179	0.0138678475607482	0.835836087543976	Gm3650	predicted gene 3650(Gm3650)	No
100042079	NA	NA	NA	NA	NA	NA	Gm20901	predicted gene, 20901(Gm20901)	No
100042080	NA	NA	NA	NA	NA	NA	Gm20902	predicted gene, 20902(Gm20902)	No
100042087	NA	NA	NA	NA	NA	NA	Gm3657	predicted gene 3657(Gm3657)	No
100042100	NA	NA	NA	NA	NA	NA	Gm3667	predicted gene 3667(Gm3667)	No
100042103	NA	NA	NA	NA	NA	NA	Gm3669	predicted gene 3669(Gm3669)	No
100042109	NA	NA	NA	NA	NA	NA	Gm10488	predicted gene 10488(Gm10488)	No
100042110	NA	NA	NA	NA	NA	NA	Gm20903	predicted gene, 20903(Gm20903)	No
100042114	NA	NA	NA	NA	NA	NA	Gm3676	predicted gene 3676(Gm3676)	No
100042116	NA	NA	NA	NA	NA	NA	ND	ND	No
100042122	NA	NA	NA	NA	NA	NA	Gm3681	predicted gene 3681(Gm3681)	No
100042125	-0.280943979398478	0.510001636664696	-0.692911966654442	0.146452742638263	0.0250976013049199	0.899433163628509	Gm15535	predicted gene 15535(Gm15535)	No
100042129	NA	NA	NA	NA	NA	NA	Gm3685	predicted gene 3685(Gm3685)	No
100042130	NA	NA	NA	NA	NA	NA	Gm10376	predicted gene 10376(Gm10376)	No
100042132	-0.85646185318862	0.106073119540775	0.00223128250088231	0.767751332369786	0.0881490776589634	0.698254129777679	Gm12371	predicted gene 12371(Gm12371)	No
100042143	-0.100335896833614	0.383394584152665	NA	NA	NA	NA	Gm3693	predicted gene 3693(Gm3693)	No
100042144	NA	NA	NA	NA	NA	NA	Gm14632	predicted gene 14632(Gm14632)	No
100042149	-0.180719327339069	0.300659546757637	NA	NA	NA	NA	Gm3696	predicted gene 3696(Gm3696)	No
100042150	-3.78079035465552	1.25000478728935e-10	0.198642562075429	0.598038249120309	-0.00726864583665018	0.916434420349827	NRG2	neuregulin 2(Nrg2)	No
100042159	NA	NA	NA	NA	NA	NA	Gm3701	predicted gene 3701(Gm3701)	No
100042165	0.180888462469221	0.713308743470092	0.274548043071037	0.485906482060593	0.393218640941719	0.285733596624347	BC005561	cDNA sequence BC005561(BC005561)	No
100042168	NA	NA	NA	NA	NA	NA	Gm3706	predicted gene 3706(Gm3706)	No
100042173	0.0288870529650716	0.517695783243449	-0.463311321130414	0.273038605621821	-0.41840372925927	0.279293326070135	Rps15a-ps6	ribosomal protein S15A, pseudogene 6(Rps15a-ps6)	No
100042175	NA	NA	NA	NA	NA	NA	Gm10230	predicted gene 10230(Gm10230)	No
100042178	-0.0153979223473452	0.43900675371675	NA	NA	NA	NA	Gm13111	predicted gene 13111(Gm13111)	No
100042182	NA	NA	NA	NA	NA	NA	Gm16434	predicted gene 16434(Gm16434)	No
100042194	NA	NA	NA	NA	NA	NA	Gm13446	predicted gene 13446(Gm13446)	No
100042195	NA	NA	NA	NA	NA	NA	Gm20905	predicted gene, 20905(Gm20905)	No
100042198	-2.74515814935049	0	-0.131700112515211	0.803938576039593	-0.298528709386927	0.527818642573609	Gm3716	predicted gene 3716(Gm3716)	YES
100042201	NA	NA	NA	NA	NA	NA	Gm20906	predicted gene, 20906(Gm20906)	No
100042217	NA	NA	NA	NA	NA	NA	Gm3727	predicted gene 3727(Gm3727)	No
100042235	NA	NA	NA	NA	NA	NA	Gm3739	predicted gene 3739(Gm3739)	No
100042254	NA	NA	NA	NA	NA	NA	Gm3750	predicted gene 3750(Gm3750)	No
100042268	NA	NA	NA	NA	NA	NA	Gm20907	predicted gene, 20907(Gm20907)	No
100042275	NA	NA	NA	NA	NA	NA	Gm3763	predicted gene 3763(Gm3763)	No
100042277	-0.10085800032051	0.413408597215858	0.0260648069813816	0.660504489436634	0.0113775748048178	0.842580312192004	Gm3764	predicted gene 3764(Gm3764)	No
100042279	NA	NA	NA	NA	NA	NA	Gm20908	predicted gene, 20908(Gm20908)	No
100042295	-0.158452962851052	0.321646637991026	0.0129109475527299	0.712691088505502	-0.000640119459447863	0.892114670727279	Gm3776	predicted gene 3776(Gm3776)	No
100042304	NA	NA	NA	NA	NA	NA	Gm38418	predicted gene, 38418(Gm38418)	No
100042311	-0.119244896168816	0.350035860105094	0.0124134062354265	0.721521068508875	-0.000627382613678425	0.892830905118047	Gm3785	predicted gene 3785(Gm3785)	No
100042314	NA	NA	NA	NA	NA	NA	Gm10639	predicted gene 10639(Gm10639)	No
100042318	0.371080018898182	0.222941480172011	-0.00171317630409135	0.748984734471577	0.00550782066259207	0.869188121981646	Gm3787	predicted gene 3787(Gm3787)	No
100042321	NA	NA	NA	NA	NA	NA	Gm20909	predicted gene, 20909(Gm20909)	No
100042332	0.122227444739789	0.583947703299435	-0.269692272361408	0.511806468352454	0.0469685168115786	0.91395861484599	2810410L24Rik	RIKEN cDNA 2810410L24 gene(2810410L24Rik)	No
100042335	0.747671797534399	0.21149863002566	-0.245825353989872	0.772901222131395	-0.230282893654052	0.660413149094113	Rps15a-ps5	ribosomal protein S15A, pseudogene 5(Rps15a-ps5)	No
100042337	NA	NA	NA	NA	NA	NA	Gm20910	predicted gene, 20910(Gm20910)	No
100042342	NA	NA	NA	NA	NA	NA	Gm10375	predicted gene 10375(Gm10375)	No
100042355	-0.0154134367326515	0.438447127873608	-0.0632745118907781	0.839952982159335	-0.169286098561885	0.913109828469699	Gm10705	predicted gene 10705(Gm10705)	No
100042357	NA	NA	NA	NA	NA	NA	Gm20911	predicted gene, 20911(Gm20911)	No
100042372	NA	NA	NA	NA	NA	NA	Trav2	T cell receptor alpha variable 2(Trav2)	No
100042391	NA	NA	NA	NA	NA	NA	Gm20912	predicted gene, 20912(Gm20912)	No
100042395	NA	NA	NA	NA	NA	NA	Gm20913	predicted gene, 20913(Gm20913)	No
100042401	NA	NA	NA	NA	NA	NA	Gm20914	predicted gene, 20914(Gm20914)	No
100042410	NA	NA	NA	NA	NA	NA	Trav7d-2	T cell receptor alpha variable 7D-2(Trav7d-2)	No
100042411	-0.222473938136848	0.303914819194982	-0.0216268715130532	0.668566718683513	-0.00861135683811178	0.850737353086401	Gm3831	predicted gene 3831(Gm3831)	No
100042415	0.858957431110935	0.239444977567692	-0.491918694531333	0.244657874766292	0.0254641093362191	0.918416828403224	Mnd1-ps	Mnd1 retrotransposed pseudogene(Mnd1-ps)	No
100042417	NA	NA	NA	NA	NA	NA	Gm20916	predicted gene, 20916(Gm20916)	No
100042419	NA	NA	NA	NA	NA	NA	Trav7d-3	T cell receptor alpha variable 7D-3(Trav7d-3)	No
100042424	0.174382805258381	0.646108208694885	-0.249493408147173	0.785904612090708	-0.33803735166637	0.532948846029473	Pdcd5-ps	programmed cell death 5, pseudogene(Pdcd5-ps)	No
100042428	NA	NA	NA	NA	NA	NA	Gm20917	predicted gene, 20917(Gm20917)	No
100042435	NA	NA	NA	NA	NA	NA	Gm20918	predicted gene, 20918(Gm20918)	No
100042437	NA	NA	NA	NA	NA	NA	Vmn1r79	vomeronasal 1 receptor 79(Vmn1r79)	No
100042440	NA	NA	NA	NA	NA	NA	Gm20919	predicted gene, 20919(Gm20919)	No
100042443	NA	NA	NA	NA	NA	NA	Gm20920	predicted gene, 20920(Gm20920)	No
100042444	NA	NA	NA	NA	NA	NA	Trav6d-6	T cell receptor alpha variable 6D-6(Trav6d-6)	No
100042450	-0.375706240325758	0.215344569643348	NA	NA	NA	NA	Smim17	small integral membrane protein 17(Smim17)	No
100042453	NA	NA	NA	NA	NA	NA	Gm3852	Blcap pseudogene(Gm3852)	No
100042464	-1.19422601298919	6.74547623152887e-06	0.445890285538036	0.423034285515294	0.0892178767334953	0.930269031393579	ND	ND	No
100042470	NA	NA	NA	NA	NA	NA	Trav3d-2	T cell receptor alpha variable 3D-2(Trav3d-2)	No
100042475	NA	NA	NA	NA	NA	NA	Gm20921	predicted gene, 20921(Gm20921)	No
100042479	NA	NA	NA	NA	NA	NA	Trav4d-3	T cell receptor alpha variable 4D-3(Trav4d-3)	No
100042480	4.43706599438258	8.17387415274211e-44	-0.215390305377349	0.412789927027314	0.0390158492034809	0.811688495268536	NHSL2	NHS-like 2(Nhsl2)	No
100042493	NA	NA	NA	NA	NA	NA	Ccl21b	chemokine (C-C motif) ligand 21B (leucine)(Ccl21b)	No
100042494	NA	NA	NA	NA	NA	NA	ND	ND	No
100042498	0.673436381951532	0.565446185631921	0.132026680859226	0.820345100167417	0.119303476774368	0.919587901945376	Mir22hg	Mir22 host gene (non-protein coding)(Mir22hg)	No
100042499	NA	NA	NA	NA	NA	NA	Vmn2r55	vomeronasal 2, receptor 55(Vmn2r55)	No
100042503	NA	NA	-0.412233838474455	0.253774804813975	-0.121006929946966	0.664363071549478	Gm3873	predicted gene 3873(Gm3873)	No
100042509	NA	NA	NA	NA	NA	NA	Gm20923	predicted gene, 20923(Gm20923)	No
100042512	NA	NA	NA	NA	NA	NA	Gm20924	predicted gene, 20924(Gm20924)	No
100042513	-0.100335896833614	0.381892570764241	-0.0408585129148591	0.632766445065048	-0.00821773715744234	0.859923602966429	Gm3878	predicted gene 3878(Gm3878)	No
100042514	-0.0136639736255389	0.457379100950455	-0.0126090329339283	0.717300110533878	-0.00492303525187468	0.87988952261526	Sprr2a3	small proline-rich protein 2A3(Sprr2a3)	No
100042519	NA	NA	NA	NA	NA	NA	Gm3883	predicted gene 3883(Gm3883)	No
100042524	NA	NA	NA	NA	NA	NA	Gm13303	predicted gene 13303(Gm13303)	No
100042533	0.111433585350108	0.358299272561308	-0.00174283922912066	0.744347492384714	0.00551519414760384	0.865287551825788	Gm11578	predicted gene 11578(Gm11578)	No
100042537	NA	NA	NA	NA	NA	NA	Gm20925	predicted gene, 20925(Gm20925)	No
100042539	NA	NA	NA	NA	NA	NA	Gm3893	predicted gene 3893(Gm3893)	No
100042547	-0.505409755694656	0.571015599498735	0.11744637951143	0.786782304292992	0.440034672146285	0.257701522879618	Gm3897	predicted gene 3897(Gm3897)	No
100042548	NA	NA	-0.00171317630409135	0.750875149358168	0.00550782066259207	0.870683211622702	Gm3898	predicted gene 3898(Gm3898)	No
100042550	NA	NA	NA	NA	NA	NA	Gm20926	predicted gene, 20926(Gm20926)	No
100042554	0.112385541296964	0.508067072570649	0.247246707006859	0.366232805317995	0.0765280539690265	0.7257424351374	Gm3902	predicted gene 3902(Gm3902)	No
100042555	NA	NA	-0.0351344812615303	0.665962487576742	-0.00929229274523787	0.883806877157269	Gm13305	predicted gene 13305(Gm13305)	No
100042560	NA	NA	NA	NA	NA	NA	Trav11n	T cell receptor alpha variable 11N(Trav11n)	No
100042561	-0.177115768462082	0.54136369817306	-0.496368642644759	0.268370086824616	-0.265120076462749	0.595191953009431	Gm10177	predicted gene 10177(Gm10177)	No
100042563	NA	NA	NA	NA	NA	NA	Gm20927	predicted gene, 20927(Gm20927)	No
100042565	NA	NA	NA	NA	NA	NA	Gm20928	predicted gene, 20928(Gm20928)	No
100042568	NA	NA	NA	NA	NA	NA	Trav13n-1	T cell receptor alpha variable 13N-1(Trav13n-1)	No
100042574	NA	NA	NA	NA	NA	NA	Trav3n-2	T cell receptor alpha variable 3N-2(Trav3n-2)	No
100042578	NA	NA	NA	NA	NA	NA	Gm20929	predicted gene, 20929(Gm20929)	No
100042579	NA	NA	NA	NA	NA	NA	Trav4n-3	T cell receptor alpha variable 4N-3(Trav4n-3)	No
100042584	-0.59727556811695	0.431208844988091	-0.000717517289079384	0.762167190925235	0.0104458285467674	0.850909206627429	Gm16523	mitochondrial ribosomal protein L40 pseudogene(Gm16523)	No
100042585	NA	NA	NA	NA	NA	NA	Gm20930	predicted gene, 20930(Gm20930)	No
100042588	0.271427401795741	0.265175487546779	-0.0146465949680168	0.69358925970676	-0.00577843266958963	0.863069174121713	Gm3916	predicted gene 3916(Gm3916)	No
100042591	NA	NA	NA	NA	NA	NA	Vmn2r31	vomeronasal 2, receptor 31(Vmn2r31)	No
100042593	NA	NA	NA	NA	NA	NA	Trav13n-2	T cell receptor alpha variable 13N-2(Trav13n-2)	No
100042594	NA	NA	NA	NA	NA	NA	Gm20931	predicted gene, 20931(Gm20931)	No
100042605	NA	NA	NA	NA	NA	NA	Rbakdn	RB-associated KRAB zinc finger downstream neighbor (non-protein coding)(Rbakdn)	No
100042607	NA	NA	NA	NA	NA	NA	Trav4n-4	T cell receptor alpha variable 4N-4(Trav4n-4)	No
100042614	NA	NA	NA	NA	NA	NA	Trav5n-4	T cell receptor alpha variable 5N-4(Trav5n-4)	No
100042619	NA	NA	NA	NA	NA	NA	Gm20932	predicted gene, 20932(Gm20932)	No
100042625	0.386133760842131	0.637276222688003	-0.163970755853771	0.792863253106861	-0.402958873944143	0.360304363507297	Gstp-ps	glutathione S-transferase, pi, pseudogene(Gstp-ps)	No
100042634	-0.137414356878885	0.495001367101839	-0.0116917125169831	0.755112627193688	-0.0111442271013257	0.856112822256607	Gm3940	ribosomal protein L23A pseudogene(Gm3940)	No
100042636	NA	NA	NA	NA	NA	NA	Vmn2r34	vomeronasal 2, receptor 34(Vmn2r34)	No
100042648	-0.56078471272018	0.235086951597485	-0.187057584966473	0.441775865080733	-0.00325370451005284	0.904839954489929	Gm3948	predicted gene 3948(Gm3948)	No
100042649	NA	NA	NA	NA	NA	NA	Gm20933	predicted gene, 20933(Gm20933)	No
100042653	NA	NA	NA	NA	NA	NA	Vmn2r36	vomeronasal 2, receptor 36(Vmn2r36)	No
100042659	NA	NA	0.0371838734710581	0.640559384248683	0.000810072349175299	0.89774535328688	Gm3952	predicted gene 3952(Gm3952)	No
100042663	-0.014810448243931	0.442838778953649	0.0124134062354265	0.725973380877694	-0.000627382613678425	0.894662043428209	1700003E24Rik	Gm5941 pseudogene(1700003E24Rik)	No
100042669	NA	NA	NA	NA	NA	NA	Gm20934	predicted gene, 20934(Gm20934)	No
100042679	-0.391301025019603	0.530531661546699	-0.121454934793338	0.616777654456869	-0.00598982330346184	0.909711982609038	Gm16386	zinc finger protein 946 pseudogene(Gm16386)	No
100042682	NA	NA	NA	NA	NA	NA	Gm20935	predicted gene, 20935(Gm20935)	No
100042688	NA	NA	NA	NA	NA	NA	Gm10302	predicted gene 10302(Gm10302)	No
100042689	NA	NA	NA	NA	NA	NA	Gm20936	predicted gene, 20936(Gm20936)	No
100042690	NA	NA	NA	NA	NA	NA	Gm13769	predicted gene 13769(Gm13769)	No
100042706	NA	NA	0.0124134062354265	0.721145816516306	-0.000627382613678425	0.892676890897459	ND	ND	No
100042709	NA	NA	NA	NA	NA	NA	Gm20937	predicted gene, 20937(Gm20937)	No
100042715	-0.147389835979759	0.323202814477444	NA	NA	NA	NA	Gm3985	predicted gene 3985(Gm3985)	No
100042727	0.111433585350108	0.359486292374091	NA	NA	NA	NA	Gm3993	predicted gene 3993(Gm3993)	No
100042740	-0.101495902968454	0.421390912000568	-0.0253366563033477	0.726243003247819	0.0164728544398084	0.842941955727422	Rpl31-ps9	ribosomal protein L31, pseudogene 9(Rpl31-ps9)	No
100042757	-0.50009261145092	0.50499487135103	-0.486971652620036	0.216271452911736	-0.0600263526049525	0.830334040602729	Gm4013	predicted gene 4013(Gm4013)	No
100042761	NA	NA	-0.00171317630409135	0.74984349725134	0.00550782066259207	0.869868234200061	Gm10697	predicted gene 10697(Gm10697)	No
100042773	0.283945588506322	0.628727011042943	-0.0200444444604051	0.845580809104438	0.0187273576193569	0.936251768173028	Tmed10-ps	transmembrane p24 trafficking protein 10, pseudogene(Tmed10-ps)	No
100042776	-0.0136639736255389	0.454501950429186	-0.0263137689413421	0.656995056988602	-0.0104661472836101	0.844392529128169	Gm4027	predicted gene 4027(Gm4027)	No
100042781	NA	NA	NA	NA	NA	NA	Vmn2r40	vomeronasal 2, receptor 40(Vmn2r40)	No
100042782	NA	NA	NA	NA	NA	NA	Fthl17d	ferritin, heavy polypeptide-like 17, member D(Fthl17d)	No
100042784	-2.11604201845012	0.0100783714141986	0.241139237297532	0.377746016416083	-0.113613351331985	0.639034800614546	Prdm11	PR domain containing 11(Prdm11)	No
100042786	NA	NA	NA	NA	NA	NA	Gm16381	predicted gene 16381(Gm16381)	No
100042802	-0.164316542664272	0.311233896994689	NA	NA	NA	NA	AI463229	expressed sequence AI463229(AI463229)	No
100042807	0.365732707360594	0.626641493499868	0.37449742045451	0.600959326836475	0.178236698358797	0.915040312930864	Eif3j2	eukaryotic translation initiation factor 3, subunit J2(Eif3j2)	No
100042810	NA	NA	NA	NA	NA	NA	Vmn2r45	vomeronasal 2, receptor 45(Vmn2r45)	No
100042814	-0.216294232552285	0.497659095491798	0.017136189250443	0.774036876984348	0.0656741627826636	0.762201214639795	Apol7d	apolipoprotein L 7d(Apol7d)	YES
100042840	NA	NA	NA	NA	NA	NA	H2al2b	H2A histone family member L2B(H2al2b)	No
100042848	NA	NA	NA	NA	NA	NA	Vmn2r41	vomeronasal 2, receptor 41(Vmn2r41)	No
100042849	NA	NA	NA	NA	NA	NA	Gm4064	predicted gene 4064(Gm4064)	No
100042855	NA	NA	NA	NA	NA	NA	Gm10267	predicted gene 10267(Gm10267)	No
100042856	2.45008815686349	0.00890481700761723	0.308173460877094	0.364279258297802	-0.141278209127693	0.623436252669933	Gm4070	predicted gene 4070(Gm4070)	No
100042874	NA	NA	NA	NA	NA	NA	Gm10256	predicted gene 10256(Gm10256)	No
100042875	0.534282363654036	0.490970864207749	0.0176949045082814	0.766405685721999	0.00597156585743312	0.902740058845202	Gm12059	predicted gene 12059(Gm12059)	No
100042880	-0.0947427700626625	0.496929627524778	-0.249761678318975	0.799738525173106	-0.316575545351924	0.645809089357192	Rpl17-ps10	ribosomal protein L17, pseudogene 10(Rpl17-ps10)	No
100042881	NA	NA	NA	NA	NA	NA	Gm10352	predicted gene 10352(Gm10352)	No
100042889	0.74520759542841	0.177764485833646	-0.297692599684441	0.330468881059558	0.0127577324169072	0.90562831482932	C920021L13Rik	RIKEN cDNA C920021L13 gene(C920021L13Rik)	No
100042891	NA	NA	NA	NA	NA	NA	Vmn2r47	vomeronasal 2, receptor 47(Vmn2r47)	No
100042894	NA	NA	NA	NA	NA	NA	Vmn2r46	vomeronasal 2, receptor 46(Vmn2r46)	No
100042918	0.0405852246090612	0.627839707894204	-0.0504455007562184	0.764269962319162	0.0102031192264206	0.905643215236084	Uqcrh-ps1	ubiquinol-cytochrome c reductase hinge protein, pseudogene 1(Uqcrh-ps1)	No
100042921	NA	NA	NA	NA	NA	NA	Vmn2r51	vomeronasal 2, receptor 51(Vmn2r51)	No
100042922	NA	NA	NA	NA	NA	NA	H2al1a	H2A histone family member L1A(H2al1a)	No
100042926	NA	NA	NA	NA	NA	NA	Gm13546	predicted gene 13546(Gm13546)	No
100042927	NA	NA	NA	NA	NA	NA	H2al1b	H2A histone family member L1B(H2al1b)	No
100042929	NA	NA	NA	NA	NA	NA	H2al1c	H2A histone family member L1C(H2al1c)	No
100042931	NA	NA	NA	NA	NA	NA	H2al1d	H2A histone family member L1D(H2al1d)	No
100042939	NA	NA	NA	NA	NA	NA	H2al1f	H2A histone family member L1F(H2al1f)	No
100042940	-0.840333898213539	0.179560359272521	0.0655913823386132	0.689695580600094	0.0195101236550742	0.901462990882166	Gm4117	predicted gene 4117(Gm4117)	No
100042943	NA	NA	NA	NA	NA	NA	H2al1g	H2A histone family member L1G(H2al1g)	No
100042944	NA	NA	NA	NA	NA	NA	H2al1h	H2A histone family member L1H(H2al1h)	No
100042946	NA	NA	NA	NA	NA	NA	H2al1i	H2A histone family member L1I(H2al1i)	No
100042947	0.100033220725418	0.412416399687636	NA	NA	NA	NA	Gm14816	predicted gene 14816(Gm14816)	No
100042948	-1.0072348921224	0.0853752204601121	0.114539059259234	0.788500271863501	-0.0533669191505491	0.912546397583064	Gm15760	mitochondrial ribosomal protein S18B pseudogene(Gm15760)	No
100042958	-0.0208971468367134	0.496638055570173	-0.0140393393375955	0.7637434222313	0.0305458135448462	0.811627067822581	Gm4129	predicted gene 4129(Gm4129)	No
100042959	0.119281999100879	0.51093480671574	-0.263009925386235	0.565548232181506	-0.118030875192085	0.813271525183527	Gm4130	heterogeneous nuclear ribonucleoprotein K pseudogene(Gm4130)	No
100042964	NA	NA	NA	NA	NA	NA	Gm4133	predicted gene 4133(Gm4133)	No
100042966	NA	NA	NA	NA	NA	NA	Vmn1r-ps79	vomeronasal 1 receptor, pseudogene 79(Vmn1r-ps79)	No
100042968	NA	NA	NA	NA	NA	NA	Vmn1r101	vomeronasal 1 receptor 101(Vmn1r101)	No
100042971	NA	NA	NA	NA	NA	NA	Gm10670	predicted gene 10670(Gm10670)	No
100042976	NA	NA	NA	NA	NA	NA	Gm4141	predicted gene 4141(Gm4141)	No
100042996	NA	NA	NA	NA	NA	NA	Vmn1r114	vomeronasal 1 receptor 114(Vmn1r114)	No
100043002	1.18150064023451	0.024929496498901	-0.282702159327306	0.767283001247049	-0.066470690271081	0.924445738252211	Llph-ps2	LLP homolog, pseudogene 2(Llph-ps2)	No
100043013	NA	NA	NA	NA	NA	NA	Vmn1r126	vomeronasal 1 receptor 126(Vmn1r126)	No
100043016	NA	NA	NA	NA	NA	NA	Vmn1r131	vomeronasal 1 receptor 131(Vmn1r131)	No
100043019	NA	NA	NA	NA	NA	NA	Gm4175	predicted gene 4175(Gm4175)	No
100043025	NA	NA	NA	NA	NA	NA	Gm4177	predicted gene 4177(Gm4177)	No
100043027	-0.0223300265662565	0.472367925627606	-0.0370007686437059	0.661508110773623	-0.0153786984484728	0.844538159604836	Gm11575	predicted gene 11575(Gm11575)	No
100043029	NA	NA	NA	NA	NA	NA	Vmn1r138	vomeronasal 1 receptor 138(Vmn1r138)	No
100043033	NA	NA	NA	NA	NA	NA	Gm16451	predicted pseudogene 16451(Gm16451)	No
100043034	-0.103312257606199	0.374845587606214	0.0109188142353938	0.762957701375227	-0.0451076734331304	0.777323879500641	Rex2	reduced expression 2(Rex2)	No
100043037	NA	NA	NA	NA	NA	NA	Gm10666	predicted gene 10666(Gm10666)	No
100043039	-0.0818575762329351	0.522131645595407	-0.264525544805421	0.374781698179586	-0.0529952991571086	0.795254380241264	Gm4184	predicted gene 4184(Gm4184)	No
100043040	-0.271713247764699	0.578966428528737	0.145574761521541	0.815431992014226	0.18772863521802	0.849093996488642	1110002L01Rik	RIKEN cDNA 1110002L01 gene(1110002L01Rik)	YES
100043043	NA	NA	NA	NA	NA	NA	Gm4187	predicted gene 4187(Gm4187)	No
100043051	NA	NA	NA	NA	NA	NA	Vmn1r149	vomeronasal 1 receptor 149(Vmn1r149)	No
100043057	NA	NA	0.0124134062354265	0.722128190736041	-0.000627382613678425	0.893080190306338	Tmem207	transmembrane protein 207(Tmem207)	No
100043058	NA	NA	NA	NA	NA	NA	Gm10665	predicted gene 10665(Gm10665)	No
100043059	NA	NA	0.0263472600732131	0.779008054901888	-0.0288306029921561	0.902463456691312	Gm4199	predicted gene 4199(Gm4199)	No
100043061	NA	NA	NA	NA	NA	NA	Gm4201	predicted gene 4201(Gm4201)	No
100043067	NA	NA	NA	NA	NA	NA	Vmn1r158	vomeronasal 1 receptor 158(Vmn1r158)	No
100043072	-0.0140372546017138	0.448901026341278	-0.00174283922912066	0.745512558079453	0.00551519414760384	0.866224325903574	A230070E04Rik	RIKEN cDNA A230070E04 gene(A230070E04Rik)	No
100043074	0.00377619729574657	0.508252852129301	-0.0602755466156726	0.611619464441167	-0.0193888120305163	0.832492209452626	Gm4211	predicted gene 4211(Gm4211)	No
100043079	NA	NA	NA	NA	NA	NA	Gm4214	predicted gene 4214(Gm4214)	No
100043083	NA	NA	NA	NA	NA	NA	Gm4216	predicted gene 4216(Gm4216)	No
100043088	NA	NA	NA	NA	NA	NA	Vmn1r166	vomeronasal 1 receptor 166(Vmn1r166)	No
100043092	NA	NA	NA	NA	NA	NA	Gm4224	predicted gene 4224(Gm4224)	No
100043101	NA	NA	NA	NA	NA	NA	Vmn1r168	vomeronasal 1 receptor 168(Vmn1r168)	No
100043102	0.628848918461685	0.163748349164846	0.0253726676903995	0.73634467455922	-0.0459590529487339	0.777409703126224	4632428C04Rik	RIKEN cDNA 4632428C04 gene(4632428C04Rik)	YES
100043103	NA	NA	NA	NA	NA	NA	Vmn1r169	vomeronasal 1 receptor 169(Vmn1r169)	No
100043108	NA	NA	NA	NA	NA	NA	Cyp2c69	cytochrome P450, family 2, subfamily c, polypeptide 69(Cyp2c69)	No
100043120	NA	NA	NA	NA	NA	NA	Gm4242	predicted gene 4242(Gm4242)	No
100043121	0.331791500881779	0.535244785021105	-0.25048684252541	0.46930065087836	-0.110272677362053	0.730511975074476	Gm10175	ATP synthase, H+ transporting, mitochondrial F0 complex, subunit C2 (subunit 9) pseudogene(Gm10175)	No
100043123	NA	NA	NA	NA	NA	NA	Cd300ld4	CD300 molecule like family member D4(Cd300ld4)	No
100043125	NA	NA	NA	NA	NA	NA	Cd300ld5	CD300 molecule like family member D5(Cd300ld5)	No
100043126	NA	NA	-0.000350096171706177	0.757320466470541	-0.0049944491558129	0.876634033185488	Gm4245	predicted gene 4245(Gm4245)	No
100043132	NA	NA	NA	NA	NA	NA	Gm4251	predicted gene 4251(Gm4251)	No
100043133	-0.00727030404679239	0.632754701307863	0.171343526985097	0.812095598028896	0.127135946455233	0.918468415386047	9130023H24Rik	RIKEN cDNA 9130023H24 gene(9130023H24Rik)	No
100043147	0.260852854588175	0.563709929647266	0.0362185771738122	0.791334908290199	-0.169168323053659	0.600942674444358	Gm4262	predicted gene 4262(Gm4262)	No
100043150	NA	NA	NA	NA	NA	NA	Gm4265	predicted gene 4265(Gm4265)	No
100043158	NA	NA	NA	NA	NA	NA	Gm4271	h-2 class I histocompatibility antigen, Q10 alpha chain-like(Gm4271)	No
100043160	0.714712266155448	0.13438083887542	-0.0336695901077385	0.654144347801147	0.00558979908090866	0.886859504789328	Gm10012	cytochrome c oxidase, subunit VIIc pseudogene(Gm10012)	No
100043169	NA	NA	NA	NA	NA	NA	Gm4278	predicted gene 4278(Gm4278)	No
100043172	0.175655765650581	0.729178261968195	0.0566788113857828	0.825868626555298	0.0130364963957943	0.930542623336521	Gm10080	predicted gene 10080(Gm10080)	No
100043176	NA	NA	NA	NA	NA	NA	Gm15628	predicted gene 15628(Gm15628)	No
100043177	NA	NA	NA	NA	NA	NA	Trav12d-1	T cell receptor alpha variable 12D-1(Trav12d-1)	No
100043184	0.49848231483648	0.20027284645315	-0.159502561274659	0.47860647227682	-0.0583517538355039	0.762250103773795	Gm11703	predicted gene 11703(Gm11703)	No
100043188	NA	NA	0.0409545303806464	0.644941287936244	0.00854741886356355	0.881710886444618	Gm10696	predicted gene 10696(Gm10696)	No
100043189	0.172537775130042	0.548183545429309	0.0654955614751293	0.730777621628665	0.0654466908506966	0.765195173604583	Gm4285	predicted gene 4285(Gm4285)	No
100043194	NA	NA	NA	NA	NA	NA	Sult2a2	sulfotransferase family 2A, dehydroepiandrosterone (DHEA)-preferring, member 2(Sult2a2)	No
100043197	NA	NA	NA	NA	NA	NA	Trav12d-2	T cell receptor alpha variable 12D-2(Trav12d-2)	No
100043200	NA	NA	NA	NA	NA	NA	Olfr819	olfactory receptor 819(Olfr819)	No
100043202	NA	NA	NA	NA	NA	NA	Trav3d-3	T cell receptor alpha variable 3D-3(Trav3d-3)	No
100043204	NA	NA	NA	NA	NA	NA	Trav14n-1	T cell receptor alpha variable 14N-1(Trav14n-1)	No
100043205	0.208496405942919	0.428604727181041	-0.00174283922912066	0.74632590770134	0.00551519414760384	0.866876555159358	Gm13815	predicted gene 13815(Gm13815)	No
100043207	NA	NA	NA	NA	NA	NA	Amy2a1	amylase 2a1(Amy2a1)	No
100043213	-0.19388348785989	0.291452905037084	-0.0128291996482302	0.706650102465843	0.000717181804723823	0.895288554874765	5330434G04Rik	RIKEN cDNA 5330434G04 gene(5330434G04Rik)	No
100043214	NA	NA	NA	NA	NA	NA	Trav14d-2	T cell receptor alpha variable 14D-2(Trav14d-2)	No
100043216	NA	NA	NA	NA	NA	NA	Gm4297	predicted gene 4297(Gm4297)	No
100043217	0.0159789890158627	0.472552464328308	-0.0149571366615865	0.730496741078899	-0.00959506684510423	0.85223209007267	Gm10237	predicted gene 10237(Gm10237)	No
100043218	NA	NA	NA	NA	NA	NA	Trav12n-1	T cell receptor alpha variable 12N-1(Trav12n-1)	No
100043224	NA	NA	NA	NA	NA	NA	Gm4301	predicted gene 4301(Gm4301)	No
100043227	NA	NA	0.0151222358997539	0.689938627377168	-0.000670814744820336	0.889782156330789	Gm4302	predicted gene 4302(Gm4302)	No
100043229	-0.963227268116643	0.094045638298941	-0.0728888479839742	0.581594620126967	-0.0415981459194166	0.780581793904598	Gm10046	predicted gene 10046(Gm10046)	No
100043231	NA	NA	NA	NA	NA	NA	Gm4303	predicted gene 4303(Gm4303)	No
100043232	-0.664810278862729	0.163555705408992	-0.135762183510068	0.495190813125768	-0.0491832142106477	0.769779541511703	3110099E03Rik	RIKEN cDNA 3110099E03 gene(3110099E03Rik)	No
100043235	NA	NA	NA	NA	NA	NA	Gm4305	predicted gene 4305(Gm4305)	No
100043239	NA	NA	NA	NA	NA	NA	Gm4307	predicted gene 4307(Gm4307)	No
100043240	0.251729463259536	0.263813786852424	-0.00187314451729735	0.743188626764682	0.00654333493260262	0.858994858871204	Gm15583	predicted gene 15583(Gm15583)	No
100043247	NA	NA	NA	NA	NA	NA	Gm4312	predicted gene 4312(Gm4312)	No
100043254	-0.140006161985859	0.325354519398141	-0.0130890049714747	0.703824949852985	-0.00511481887006423	0.875028761648878	NPS	neuropeptide S(Nps)	No
100043257	0.126076324838419	0.65282581833938	-0.0670725726258573	0.840718459026201	-0.015871995162993	0.937174780896773	Gm15453	predicted gene 15453(Gm15453)	No
100043261	-0.014810448243931	0.440761558273547	-0.000534453115088696	0.759249138261951	0.00499341876377194	0.882390958496098	Gm4322	predicted gene 4322(Gm4322)	No
100043270	NA	NA	NA	NA	NA	NA	Trav12n-2	T cell receptor alpha variable 12N-2(Trav12n-2)	No
100043272	-0.0923964939697341	0.700121734366433	-0.111784268523355	0.830999231392143	-0.091544625481295	0.927684344026087	Inafm2	InaF motif containing 2(Inafm2)	No
100043274	NA	NA	NA	NA	NA	NA	Trav9n-3	T cell receptor alpha variable 9N-3(Trav9n-3)	No
100043282	NA	NA	NA	NA	NA	NA	Trav3n-3	T cell receptor alpha variable 3N-3(Trav3n-3)	No
100043292	NA	NA	-0.00866396987975545	0.735310258403138	-0.00805244891858528	0.853162279798131	Gm4340	predicted gene 4340(Gm4340)	No
100043296	1.09203649434846	0.0783481554607287	0.0866379948174949	0.578904328597356	0.00927424152677618	0.895825906654551	Gm4342	predicted gene 4342(Gm4342)	No
100043300	NA	NA	NA	NA	NA	NA	Esp16	exocrine gland secreted peptide 16(Esp16)	No
100043305	-0.0140372546017138	0.45048903909743	0.0129109475527299	0.710625871175911	-0.000640119459447863	0.89131907081149	Gm4349	SET domain, bifurcated 1 pseudogene(Gm4349)	No
100043308	NA	NA	NA	NA	NA	NA	Trav14n-3	T cell receptor alpha variable 14N-3(Trav14n-3)	No
100043314	4.80547553598245	4.55172294556052e-41	-0.385472916202017	0.256831301930026	0.0148960603176854	0.905635765571508	Tigit	T cell immunoreceptor with Ig and ITIM domains(Tigit)	No
100043315	NA	NA	NA	NA	NA	NA	LOC100043315	uncharacterized LOC100043315(LOC100043315)	No
100043322	0.111433585350108	0.361020090432312	-0.0126090329339283	0.715092819268169	-0.00492303525187468	0.878783150488543	Trav12-2	T cell receptor alpha variable 12-2(Trav12-2)	No
100043324	0.24784796737513	0.595165464031191	-0.0258384129555158	0.828619042194999	-0.191856471680135	0.740859635430113	Bnip3l-ps	BCL2/adenovirus E1B interacting protein 3-like, pseudogene(Bnip3l-ps)	No
100043326	NA	NA	NA	NA	NA	NA	Scgb2b3	secretoglobin, family 2B, member 3(Scgb2b3)	No
100043332	-4.23872618429535	6.81203126865726e-05	-0.0807386043436223	0.621182168607554	0.00389166434024718	0.905695330660385	ANKRD66	ankyrin repeat domain 66(Ankrd66)	No
100043335	-5.60570134220547	0.00321437782091198	-2.39742292814759	0.000101500970441786	-2.79521339292333	2.70015458932458e-05	Gm4371	eukaryotic translation initiation factor 3, subunit I pseudogene(Gm4371)	No
100043338	0.051595547431779	0.718039964930674	-0.0277765264941144	0.772231780946452	-0.0123254000484203	0.904855080667156	Gm4374	predicted gene 4374(Gm4374)	No
100043348	-0.349529311035051	0.245440884555388	0.0455144140506429	0.659306203830917	-0.0241586808342827	0.825606963479202	Gm10045	predicted pseudogene 10045(Gm10045)	No
100043355	NA	NA	NA	NA	NA	NA	Scgb1b10	secretoglobin, family 1B, member 10(Scgb1b10)	No
100043364	-1.55164428059081	0.0208514497151723	0.101241888316498	0.601853442286342	0.189628333790412	0.478454307719727	ND	ND	No
100043376	NA	NA	NA	NA	NA	NA	Scgb1b15	secretoglobin, family 1B, member 15(Scgb1b15)	No
100043381	-0.0136639736255389	0.457026745100534	NA	NA	NA	NA	Gm14308	predicted gene 14308(Gm14308)	No
100043387	-0.146259154597949	0.557280602127682	0.144804768449645	0.794157062640556	0.0971394453791313	0.910389738105507	Gm14305	predicted gene 14305(Gm14305)	No
100043388	NA	NA	NA	NA	NA	NA	Scgb1b17	secretoglobin, family 1B, member 17(Scgb1b17)	No
100043404	-0.307549298736172	0.240719003687352	NA	NA	NA	NA	Gm4416	predicted gene 4416(Gm4416)	No
100043407	-0.34322916162148	0.514684346445587	-0.135377131033343	0.582637881486467	0.0339708524894526	0.902779448594071	Gm4419	predicted gene 4419(Gm4419)	No
100043416	0.111433585350108	0.359545479044255	-0.0126090329339283	0.714347558723578	-0.00492303525187468	0.878409600166272	Gm4425	KRAB-domain protein pseudogene(Gm4425)	No
100043424	0.342390506665036	0.616339048443299	1.44699712094787	2.85468226121297e-06	0.249356750674963	0.602911110557602	Gm14005	predicted gene 14005(Gm14005)	No
100043450	NA	NA	NA	NA	NA	NA	AA387883	expressed sequence AA387883(AA387883)	No
100043456	NA	NA	NA	NA	NA	NA	Gm10681	predicted gene 10681(Gm10681)	No
100043461	-0.0136639736255389	0.457457312763238	-0.000350096171706177	0.757337391352484	-0.0049944491558129	0.876646907855878	Gm4450	predicted gene 4450(Gm4450)	No
100043462	0.141572001367988	0.522321468761086	-0.36540161592385	0.646294400515898	-0.189555310877742	0.913628542429951	Nutf2-ps1	nuclear transport factor 2, pseudogene 1(Nutf2-ps1)	No
100043467	NA	NA	NA	NA	NA	NA	Gm4454	predicted gene 4454(Gm4454)	No
100043468	-0.765155810113924	0.541664092366724	0.422644546254059	0.389592485456989	0.18002082077791	0.768858409436005	Zfp955b	zinc finger protein 955B(Zfp955b)	No
100043474	-0.456646574510649	0.187444994136166	0.0416794548711611	0.627686777553702	0.0141825392554167	0.835370081212876	Gm4461	predicted gene 4461(Gm4461)	No
100043489	-0.349474107075552	0.588967814035387	0.289748525244502	0.537605876011937	0.0113832795035058	0.922559747959191	1300002E11Rik	RIKEN cDNA 1300002E11 gene(1300002E11Rik)	No
100043497	NA	NA	NA	NA	NA	NA	Nat8f7	N-acetyltransferase 8 (GCN5-related) family member 7(Nat8f7)	No
100043507	0.660232312359034	0.136533979365464	-1.18824857859482	0.0361671187488848	-0.215939287230053	0.447062916804587	Gm15776	predicted gene 15776(Gm15776)	No
100043508	0.114249094996008	0.718331396491469	-0.141659621109599	0.837842078254757	-0.0157905495656619	0.940349373661936	Gm9769	telomerase binding protein, p23; telomerase binding protein p23(Gm9769)	No
100043513	-0.134757842330168	0.355910710513629	0.0171199724631555	0.681188877127845	-0.000717402406615408	0.888627876608698	Gm4489	predicted gene 4489(Gm4489)	No
100043523	NA	NA	NA	NA	NA	NA	Gm4498	predicted gene 4498(Gm4498)	No
100043534	-0.11795985219998	0.353141712040609	-0.0355918330481695	0.641907225343573	-0.0200881915545303	0.821075958947813	Gm11686	predicted gene 11686(Gm11686)	No
100043536	NA	NA	NA	NA	NA	NA	Vmn1r100	vomeronasal 1 receptor 100(Vmn1r100)	No
100043541	-0.0136639736255389	0.455571213297254	NA	NA	NA	NA	B630019A10Rik	RIKEN cDNA B630019A10 gene(B630019A10Rik)	No
100043550	NA	NA	NA	NA	NA	NA	Gm4513	predicted gene 4513(Gm4513)	No
100043566	NA	NA	NA	NA	NA	NA	Gm10668	predicted gene 10668(Gm10668)	No
100043569	NA	NA	NA	NA	NA	NA	Vmn1r112	vomeronasal 1 receptor 112(Vmn1r112)	No
100043571	3.27911918491001	2.5158412455467e-70	-0.0506610149683022	0.818449894319536	0.153844370815508	0.797588480574545	Gm4524	predicted gene 4524(Gm4524)	No
100043580	-0.0225490129868237	0.550502402909466	0.258658089194685	0.419654977827558	0.0776960528506016	0.770511209083287	Gm4532	predicted gene 4532(Gm4532)	YES
100043582	NA	NA	NA	NA	NA	NA	AU016765	expressed sequence AU016765(AU016765)	No
100043595	NA	NA	NA	NA	NA	NA	Gm4541	NLR family, pyrin domain containing 4E pseudogene(Gm4541)	No
100043596	NA	NA	NA	NA	NA	NA	Vmn1r130	vomeronasal 1 receptor 130(Vmn1r130)	No
100043597	0.119507308279288	0.723377786231027	0.396097077463523	0.385107658273309	0.270940735134295	0.531191990119432	SRCAP	Snf2-related CREBBP activator protein(Srcap)	No
100043600	0.414315744828829	0.426973831834566	-0.317197620832996	0.285307052501526	0.114548171510163	0.643363843891942	Gm4544	predicted gene 4544(Gm4544)	No
100043604	NA	NA	NA	NA	NA	NA	Vmn1r132	vomeronasal 1 receptor 132(Vmn1r132)	No
100043609	-0.100335896833614	0.386736015014814	-0.0126090329339283	0.716715635410268	-0.00492303525187468	0.879596562876476	Gm14207	predicted gene 14207(Gm14207)	No
100043614	NA	NA	NA	NA	NA	NA	Vmn1r137	vomeronasal 1 receptor 137(Vmn1r137)	No
100043617	NA	NA	NA	NA	NA	NA	Gm4553	predicted gene 4553(Gm4553)	No
100043625	NA	NA	NA	NA	NA	NA	Gm4557	predicted gene 4557(Gm4557)	No
100043627	NA	NA	NA	NA	NA	NA	Gm4559	predicted gene 4559(Gm4559)	No
100043636	-0.39005625871769	0.210060918519437	-0.0698378706795062	0.588224412742796	-0.0249739178458946	0.814916800673034	AI662270	expressed sequence AI662270(AI662270)	No
100043638	NA	NA	NA	NA	NA	NA	Gm4565	predicted gene 4565(Gm4565)	No
100043644	0.406341265139889	0.220480216068139	0.0152411847601897	0.705124444247493	0.000615467198306418	0.89713142603544	Gm4566	ubiquitin specific peptidase 16 pseudogene(Gm4566)	No
100043645	NA	NA	NA	NA	NA	NA	Gm4567	predicted gene 4567(Gm4567)	No
100043665	NA	NA	NA	NA	NA	NA	Gm10662	predicted gene 10662(Gm10662)	No
100043667	NA	NA	NA	NA	NA	NA	Vmn1r165	vomeronasal 1 receptor 165(Vmn1r165)	No
100043670	0.699608669680182	0.139371997228712	-0.280790848631021	0.454279637352281	-0.0274870453624642	0.913500975463369	Gm4581	predicted gene 4581(Gm4581)	No
100043674	0.547353110866667	0.605223274434449	-0.59784053830046	0.156322281519318	-0.134474725591399	0.839735162446162	Gm9840	predicted gene 9840(Gm9840)	No
100043676	-0.133568891463266	0.411468453101333	0.0655351529865888	0.589959892956989	0.0234534818990735	0.814709045817667	Gm4583	predicted gene 4583(Gm4583)	No
100043682	0.0989434195158855	0.463356917672315	-0.0130890049714747	0.703797728364014	-0.00511481887006423	0.875015532178425	Gm10584	predicted gene 10584(Gm10584)	No
100043684	NA	NA	NA	NA	NA	NA	Amy2a4	amylase 2a4(Amy2a4)	No
100043686	NA	NA	NA	NA	NA	NA	Amy2a3	amylase 2a3(Amy2a3)	No
100043688	NA	NA	NA	NA	NA	NA	Amy2a2	amylase 2a2(Amy2a2)	No
100043695	0.093697494349857	0.461366381083825	-0.101782287578736	0.555359169171652	-0.0244106687103278	0.829985473588989	Gm15483	predicted gene 15483(Gm15483)	No
100043706	NA	NA	NA	NA	NA	NA	Gm4598	predicted gene 4598(Gm4598)	No
100043718	0.496236268787942	0.565688220370162	-0.452179767841873	0.380568557334394	-0.461879045530378	0.329957548465402	Gm4604	predicted gene 4604(Gm4604)	No
100043726	0.205345371417299	0.286494915351357	NA	NA	NA	NA	Gm4610	predicted gene 4610(Gm4610)	No
100043755	0.296081718022367	0.264134596441434	0.385564550284326	0.303427179348601	0.158389858965256	0.618157800718136	Gm10132	ribosomal protein L23A pseudogene(Gm10132)	No
100043757	NA	NA	NA	NA	NA	NA	Zfp831	zinc finger protein 831(Zfp831)	No
100043761	-0.0954386291136873	0.565342376527102	0.272648173858701	0.45032909846763	0.292472827010889	0.379445441590151	Gm14399	predicted gene 14399(Gm14399)	No
100043764	NA	NA	NA	NA	NA	NA	Gm4631	predicted gene 4631(Gm4631)	No
100043766	-1.16408755810811	0.0392250633214395	0.927424068430926	0.0289569027675727	-0.0189461529864445	0.916272228495576	Gm14057	Ppp1r14c pseudogene(Gm14057)	No
100043771	0.157594821579727	0.594049805610499	-0.0425114035895387	0.814512896249366	0.109043331484276	0.906419542133901	Gm10651	predicted pseudogene 10651(Gm10651)	No
100043772	1.23899840665894	0.00331954733181125	-1.23278068586001	0.106584948456153	-4.1475449997118	0.00187855620688982	Zfp850	zinc finger protein 850(Zfp850)	No
100043801	NA	NA	NA	NA	NA	NA	Gm4657	predicted gene 4657(Gm4657)	No
100043805	0.894821225346295	0.101235032210034	-0.020783058653926	0.765143428697636	-0.0682136234367371	0.739930383905839	Gm10224	predicted pseudogene 10224(Gm10224)	No
100043809	NA	NA	-0.00174283922912066	0.745569514822635	0.00551519414760384	0.86627004649438	Gm4663	predicted gene 4663(Gm4663)	No
100043811	NA	NA	NA	NA	NA	NA	Gm4664	predicted gene 4664(Gm4664)	No
100043813	-0.277835145325375	0.535586005631814	-0.713840570027193	0.0762287448754629	-0.294399774617748	0.52403667206755	Rps27rt	ribosomal protein S27, retrogene(Rps27rt)	No
100043814	NA	NA	NA	NA	NA	NA	Gm4666	predicted gene 4666(Gm4666)	No
100043823	-0.831155673161692	0.267964968966868	-0.176315343986683	0.628823511045187	-0.0520081264571757	0.908109325192746	Gm4673	predicted gene 4673(Gm4673)	No
100043836	NA	NA	0.0129109475527299	0.71187954614233	-0.000640119459447863	0.891801825317767	Scgb2b7	secretoglobin, family 2B, member 7(Scgb2b7)	No
100043842	NA	NA	NA	NA	NA	NA	Scgb2b11	secretoglobin, family 2B, member 11(Scgb2b11)	No
100043856	NA	NA	NA	NA	NA	NA	Scgb2b18	secretoglobin, family 2B, member 18(Scgb2b18)	No
100043860	NA	NA	NA	NA	NA	NA	Scgb1b24	secretoglobin, family 1B, member 24(Scgb1b24)	No
100043861	0.0994424191653121	0.400941782808348	NA	NA	NA	NA	Klrb1	killer cell lectin-like receptor subfamily B member 1(Klrb1)	No
100043868	-0.460560046627137	0.208890679360253	0.00776738872822751	0.737961295144155	0.00059910527782627	0.896723797358653	Scgb1b30	secretoglobin, family 1B, member 30(Scgb1b30)	No
100043871	-0.103312257606199	0.373286277339359	NA	NA	NA	NA	Gm4701	predicted gene 4701(Gm4701)	No
100043872	0.13818906865881	0.473988627740344	-0.100528471827033	0.607844994382192	-0.0999983266078134	0.693999611212957	Rpl17-ps9	ribosomal protein L17, pseudogene 9(Rpl17-ps9)	No
100043876	-0.0718191262420043	0.418333737807273	-0.0998191253786104	0.562457609809238	-0.0361615358526049	0.803147098419307	Gm4705	predicted gene 4705(Gm4705)	No
100043882	-0.134302549874899	0.637421003333551	-0.357533454169711	0.546819509286595	-0.214661998117301	0.759780959941661	Gm14277	predicted gene 14277(Gm14277)	No
100043885	NA	NA	NA	NA	NA	NA	Gm4710	predicted gene 4710(Gm4710)	No
100043899	0.251729463259536	0.263894007658019	0.0129109475527299	0.710445677803681	-0.000640119459447863	0.891249736379912	R3HDML	R3H domain containing-like(R3hdml)	No
100043902	-3.19577533715313	0.021484626565884	1.41843556826786	0.0357132056204297	-0.229123868380026	0.369119136938515	Six3os1	SIX homeobox 3, opposite strand 1(Six3os1)	No
100043904	NA	NA	NA	NA	NA	NA	Gm4719	predicted gene 4719(Gm4719)	No
100043910	-0.10219146414005	0.379676212467216	NA	NA	NA	NA	A630075F10Rik	RIKEN cDNA A630075F10 gene(A630075F10Rik)	No
100043911	-1.4801550616947	6.93133877359447e-05	0.0729038191866369	0.814548393965897	-0.0205306973875515	0.925524378655493	Ppp4r1l-ps	protein phosphatase 4, regulatory subunit 1-like, pseudogene(Ppp4r1l-ps)	No
100043914	NA	NA	NA	NA	NA	NA	Zfp968	zinc finger protein 968(Zfp968)	No
100043915	NA	NA	NA	NA	NA	NA	Gm4724	predicted gene 4724(Gm4724)	No
100043918	NA	NA	NA	NA	NA	NA	LOC100043918	C-C motif chemokine 19-like(LOC100043918)	No
100043920	NA	NA	NA	NA	NA	NA	Fam205a4	family with sequence similarity 205, member A4(Fam205a4)	No
100043921	NA	NA	NA	NA	NA	NA	LOC100043921	C-C motif chemokine 19-like(LOC100043921)	No
100043946	NA	NA	NA	NA	NA	NA	Gm14635	predicted gene 14635(Gm14635)	No
100044193	0.0896922958906976	0.622713036281014	0.167501410550266	0.798355533928838	0.087110820935471	0.917862717052794	Gm20939	predicted gene, 20939(Gm20939)	No
100044509	-1.37689943167767	0.00276960019790305	-0.275985786609123	0.495439834693118	-0.315525876343019	0.387589050714155	Tgfbr3l	transforming growth factor, beta receptor III-like(Tgfbr3l)	No
100044526	0.561445752854264	0.514421311125062	0.0207582431219746	0.684611775552872	-0.0070616673523625	0.870924215988383	Gm17764	28S ribosomal protein S14, mitochondrial-like(Gm17764)	No
100045066	-0.0846740975633319	0.424878633511877	-0.0318797663773454	0.64559874864389	-0.0126762454825879	0.838329181985992	Gm17767	predicted gene, 17767(Gm17767)	No
100045125	NA	NA	NA	NA	NA	NA	Gm17768	predicted gene, 17768(Gm17768)	No
100045469	-0.0175817910714635	0.43289808909828	0.0110826403804826	0.729059896743209	0.00558672703050427	0.864681444589506	Gm14204	predicted gene 14204(Gm14204)	No
100045653	-0.400494673794091	0.520575413526437	-0.127785355255235	0.761338947649079	0.137377609683108	0.677558490699764	Gm17769	predicted gene, 17769(Gm17769)	No
100045778	-1.04126689557974	0.0763445287208535	-0.256385002931059	0.450232065548632	-0.189968628884282	0.544093819000713	Rnf223	ring finger 223(Rnf223)	No
100045792	-1.04752367322025	0.0855621654090746	-0.0616605239961786	0.613107861008082	-0.0382462131168009	0.791669494489668	ECT2L	epithelial cell transforming sequence 2 oncogene-like(Ect2l)	No
100046034	-0.125222849475903	0.413031049510689	0.0807832892853105	0.601905903887743	0.0111331365741371	0.899985950152396	Gm14279	predicted gene 14279(Gm14279)	No
100046078	-0.0140372546017138	0.452906702779085	NA	NA	NA	NA	Gm15266	predicted gene 15266(Gm15266)	No
100046095	0.159573600651603	0.411420999234	-0.00157182119410771	0.752997072014573	-0.00519865559304025	0.872198660689413	Gm17771	zinc finger protein 320-like(Gm17771)	No
100046579	-0.0420147026312273	0.641357670731719	-0.602395689080766	0.155148899744137	-0.12018405446743	0.778349544415678	Gm10074	u6 snRNA-associated Sm-like protein LSm5-like(Gm10074)	No
100046763	NA	NA	NA	NA	NA	NA	ND	ND	No
100046950	NA	NA	NA	NA	NA	NA	Gm17778	predicted gene, 17778(Gm17778)	No
100047133	-1.69090615581998	0.033031808354212	0.0768822363547206	0.586246428637124	0.0210819810122161	0.83023459777277	Gm16894	predicted gene, 16894(Gm16894)	No
100047183	-0.991720089327045	0.104620212417172	0.309958609560521	0.314617726769949	0.101223148472448	0.689877711795406	ND	ND	No
100047282	0.291125305466265	0.61463003056354	-0.0532731067678638	0.770964191430523	0.0279927968421506	0.90286599790295	Gm20568	40S ribosomal protein S28-like(Gm20568)	No
100047482	0.222825361788262	0.279084963705558	0.0281655050241378	0.653755134892333	0.00756109953022691	0.855489581626546	Pitpnm2os2	phosphatidylinositol transfer protein, membrane-associated 2, opposite strand 2(Pitpnm2os2)	No
100047671	NA	NA	NA	NA	NA	NA	Gm17783	predicted gene, 17783(Gm17783)	No
100048471	NA	NA	NA	NA	NA	NA	ND	ND	No
100048534	-0.412892145599625	0.552367101309761	0.148154284692485	0.685838530686216	-0.129756683863458	0.691992361610977	Cfap43	cilia and flagella associated protein 43(Cfap43)	No
100048644	-0.0140372546017138	0.450042466724407	-0.000548753088701895	0.756470524548096	-0.00520263234306488	0.871837206652219	Pet117	PET117 homolog(Pet117)	No
100048658	5.27210333023565	1.88974443206916e-09	NA	NA	NA	NA	Ddx43	DEAD (Asp-Glu-Ala-Asp) box polypeptide 43(Ddx43)	No
100048701	0.11828412728198	0.355250951412058	NA	NA	NA	NA	AI847159	expressed sequence AI847159(AI847159)	No
100048884	NA	NA	NA	NA	NA	NA	Mup18	major urinary protein 18(Mup18)	No
100048895	0.290107379108618	0.563918969565363	-0.173311390160365	0.777744574571544	0.153919240433318	0.730010890605726	9330020H09Rik	RIKEN cDNA 9330020H09 gene(9330020H09Rik)	No
100048926	-0.0532311939634417	0.527260415559958	0.0574538323160118	0.810437603735087	0.114525275812699	0.901016315818235	Gm12945	predicted gene 12945(Gm12945)	No
100049161	0.156283521299639	0.321239329705051	-0.0131895937456512	0.730128404403345	0.00108650051373411	0.896339693256132	Gm13032	predicted gene 13032(Gm13032)	No
100049164	0.561598896729576	0.504699527343074	-0.226780525117043	0.810927861633699	-0.0260765843342061	0.938330550052357	B130046B21Rik	RIKEN cDNA B130046B21 gene(B130046B21Rik)	No
100049545	NA	NA	NA	NA	NA	NA	Mir741	microRNA 741(Mir741)	No
100049546	NA	NA	NA	NA	NA	NA	Mir743	microRNA 743(Mir743)	No
100049547	NA	NA	NA	NA	NA	NA	Mir804	microRNA 804(Mir804)	No
100049548	NA	NA	NA	NA	NA	NA	Mir742	microRNA 742(Mir742)	No
100049549	NA	NA	NA	NA	NA	NA	Mir181d	microRNA 181d(Mir181d)	No
100049710	-0.100335896833614	0.38867424205174	NA	NA	NA	NA	Mir290a	microRNA 290a(Mir290a)	No
100049711	NA	NA	NA	NA	NA	NA	Mir292	microRNA 292(Mir292)	No
100049712	NA	NA	NA	NA	NA	NA	Mir294	microRNA 294(Mir294)	No
100049713	NA	NA	NA	NA	NA	NA	Mir295	microRNA 295(Mir295)	No
100049714	NA	NA	NA	NA	NA	NA	Mir293	microRNA 293(Mir293)	No
100049715	NA	NA	NA	NA	NA	NA	Mir291a	microRNA 291a(Mir291a)	No
100061	0.168081941630468	0.522852900483289	-0.0196328582849568	0.768901132503489	0.0172036005522716	0.894837859817888	Lrrc19	leucine rich repeat containing 19(Lrrc19)	No
100066	NA	NA	NA	NA	NA	NA	Cyp2j11	cytochrome P450, family 2, subfamily j, polypeptide 11(Cyp2j11)	No
100072	-0.908717766449029	0.277770733672462	-0.029036803370053	0.821190557983038	-0.24033220620086	0.609600768159568	CAMTA1	calmodulin binding transcription activator 1(Camta1)	YES
100073351	0.164492631246766	0.732264701189268	0.194995413269819	0.796291129923871	0.111353121741792	0.916296292184719	YY2	Yy2 transcription factor(Yy2)	No
100087	0.529492625639025	0.626845989463986	0.0688753850330802	0.834413299224515	-0.0206129073218955	0.934280778221593	KTI12	KTI12 homolog, chromatin associated(Kti12)	No
100088	0.0220001711963847	0.708883266857704	-0.357570784545809	0.775739896269897	-0.280420983191133	0.800078019420424	RCC1	regulator of chromosome condensation 1(Rcc1)	No
100090	-0.0628711905034844	0.710322217491891	0.0366698669369758	0.838573025155654	-0.115110372532927	0.91987709298436	ZBTB48	zinc finger and BTB domain containing 48(Zbtb48)	No
100093700	NA	NA	NA	NA	NA	NA	Gm10400	predicted gene 10400(Gm10400)	No
100101484	2.46863331004608	7.78692912390855e-07	0.108246395129612	0.56598628333119	0.000448747023063247	0.905486541860103	Trac	T cell receptor alpha constant(Trac)	No
100101486	NA	NA	NA	NA	NA	NA	Trav10d	T cell receptor alpha variable 10D(Trav10d)	No
100101491	NA	NA	NA	NA	NA	NA	Trav15d-2-dv6d-2	T cell receptor alpha variable 15D-2-DV6D-2(Trav15d-2-dv6d-2)	No
100101806	-0.393217306312766	0.613180448714327	-0.0732370452608206	0.821422869920266	-0.082299397968584	0.919965678113782	Srp54c	signal recognition particle 54C(Srp54c)	No
100101807	NA	NA	0.115902695987618	0.535691755575987	0.00266127440323533	0.90265329025741	1700047I17Rik2	RIKEN cDNA 1700047I17 gene 2(1700047I17Rik2)	No
100101919	-0.17699841597213	0.478163283830819	-0.0346764290042242	0.740733230335004	-0.0197679368746342	0.853420571024083	Dnah7c	dynein, axonemal, heavy chain 7C(Dnah7c)	No
100101940	NA	NA	NA	NA	NA	NA	Trav21-dv12	T cell receptor alpha variable 21-DV12(Trav21-dv12)	No
100101942	NA	NA	NA	NA	NA	NA	Trdv2-1	T cell receptor delta variable 2-1(Trdv2-1)	No
100102	0.632123050433545	0.282388067152379	0.00232211419703193	0.767486072610219	0.00384690315715649	0.901317251644458	PCSK9	proprotein convertase subtilisin/kexin type 9(Pcsk9)	No
100113364	-0.0257040883791351	0.507992763004877	-0.0666748239168978	0.61216657464402	0.0277787531919222	0.821048273932351	Snora15	small nucleolar RNA, H/ACA box 15(Snora15)	No
100113398	1.19463155531606	0.0184499352900389	-0.0844897984607944	0.817741111219367	0.0484471310264158	0.924849503702601	ADAT3	adenosine deaminase, tRNA-specific 3(Adat3)	No
100113412	NA	NA	0.0129109475527299	0.709072351136026	-0.000640119459447863	0.890721746773038	Trav13-4-dv7	T cell receptor alpha variable 13-4-DV7(Trav13-4-dv7)	No
100113413	-0.100335896833614	0.384301407826177	NA	NA	NA	NA	Trav6-7-dv9	T cell receptor alpha variable 6-7-DV9(Trav6-7-dv9)	No
100113414	-0.105055212596079	0.368827579170289	-0.068012677130189	0.666537136632757	0.0878124786307624	0.719533670917293	Trav4-4-dv10	T cell receptor alpha variable 4-4-DV10(Trav4-4-dv10)	No
100114901	0.0994424191653121	0.395755157493382	NA	NA	NA	NA	Trdv4	T cell receptor delta variable 4(Trdv4)	No
100114902	NA	NA	NA	NA	NA	NA	Trdd1	T cell receptor delta diversity 1(Trdd1)	No
100114904	NA	NA	NA	NA	NA	NA	Trdd2	T cell receptor delta diversity 2(Trdd2)	No
100115376	0.370391132661811	0.215166406573728	NA	NA	NA	NA	Trdj1	T cell receptor delta joining 1(Trdj1)	No
100118398	NA	NA	0.0129109475527299	0.709098411174095	-0.000640119459447863	0.890731758651433	Trdj2	T cell receptor delta joining 2(Trdj2)	No
100121	0.828426093385337	0.562171273117547	0.334048940675571	0.787499720948862	0.0556391652324086	0.939101399943813	TDRD7	tudor domain containing 7(Tdrd7)	No
100123473	3.5362945685223	0.00110889143745991	-0.0116026768598421	0.732001797629726	-0.00325123134192852	0.88647074860109	Trdc	T cell receptor delta, constant region(Trdc)	No
100124293	0.0994424191653121	0.395805651678459	NA	NA	NA	NA	Traj59	T cell receptor alpha joining 59(Traj59)	No
100124294	NA	NA	NA	NA	NA	NA	Traj58	T cell receptor alpha joining 58(Traj58)	No
100124295	NA	NA	NA	NA	NA	NA	Traj57	T cell receptor alpha joining 57(Traj57)	No
100124296	NA	NA	NA	NA	NA	NA	Traj56	T cell receptor alpha joining 56(Traj56)	No
100124335	NA	NA	NA	NA	NA	NA	Traj53	T cell receptor alpha joining 53(Traj53)	No
100124336	NA	NA	NA	NA	NA	NA	Traj52	T cell receptor alpha joining 52(Traj52)	No
100124338	NA	NA	NA	NA	NA	NA	Traj50	T cell receptor alpha joining 50(Traj50)	No
100124339	NA	NA	-0.00171317630409135	0.74883782526002	0.00550782066259207	0.869071618366183	Traj49	T cell receptor alpha joining 49(Traj49)	No
100124340	NA	NA	NA	NA	NA	NA	Traj48	T cell receptor alpha joining 48(Traj48)	No
100124341	NA	NA	0.0151222358997539	0.690211506095049	-0.000670814744820336	0.889873823966679	Traj47	T cell receptor alpha joining 47(Traj47)	No
100124342	NA	NA	0.0124134062354265	0.721661465523907	-0.000627382613678425	0.892888540806952	Traj46	T cell receptor alpha joining 46(Traj46)	No
100124343	NA	NA	NA	NA	NA	NA	Traj45	T cell receptor alpha joining 45(Traj45)	No
100124344	NA	NA	NA	NA	NA	NA	Traj44	T cell receptor alpha joining 44(Traj44)	No
100124345	NA	NA	NA	NA	NA	NA	Traj43	T cell receptor alpha joining 43(Traj43)	No
100124346	NA	NA	NA	NA	NA	NA	Traj42	T cell receptor alpha joining 42(Traj42)	No
100124347	NA	NA	NA	NA	NA	NA	Traj41	T cell receptor alpha joining 41(Traj41)	No
100124348	NA	NA	NA	NA	NA	NA	Traj40	T cell receptor alpha joining 40(Traj40)	No
100124349	NA	NA	NA	NA	NA	NA	Traj39	T cell receptor alpha joining 39(Traj39)	No
100124351	NA	NA	NA	NA	NA	NA	Traj38	T cell receptor alpha joining 38(Traj38)	No
100124352	NA	NA	NA	NA	NA	NA	Traj37	T cell receptor alpha joining 37(Traj37)	No
100124354	NA	NA	NA	NA	NA	NA	Traj35	T cell receptor alpha joining 35(Traj35)	No
100124355	NA	NA	NA	NA	NA	NA	Traj34	T cell receptor alpha joining 34(Traj34)	No
100124356	-0.103312257606199	0.372165633693669	-0.0146465949680168	0.693500719025173	-0.00577843266958963	0.863021151738019	Traj33	T cell receptor alpha joining 33(Traj33)	No
100124357	1.05364022179575	0.0864965999606103	-0.000548753088701895	0.756350954782748	-0.00520263234306488	0.871739527007913	Traj32	T cell receptor alpha joining 32(Traj32)	No
100124358	0.0994424191653121	0.395856133621037	NA	NA	NA	NA	Traj31	T cell receptor alpha joining 31(Traj31)	No
100124359	0.0994424191653121	0.395906603325568	NA	NA	NA	NA	Traj30	T cell receptor alpha joining 30(Traj30)	No
100124360	NA	NA	NA	NA	NA	NA	Traj29	T cell receptor alpha joining 29(Traj29)	No
100124361	NA	NA	NA	NA	NA	NA	Traj28	T cell receptor alpha joining 28(Traj28)	No
100124362	NA	NA	NA	NA	NA	NA	Traj27	T cell receptor alpha joining 27(Traj27)	No
100124363	0.0994424191653121	0.395957060796503	NA	NA	NA	NA	Traj26	T cell receptor alpha joining 26(Traj26)	No
100124364	NA	NA	NA	NA	NA	NA	Traj25	T cell receptor alpha joining 25(Traj25)	No
100124365	NA	NA	NA	NA	NA	NA	Traj24	T cell receptor alpha joining 24(Traj24)	No
100124366	NA	NA	NA	NA	NA	NA	Traj23	T cell receptor alpha joining 23(Traj23)	No
100124367	NA	NA	NA	NA	NA	NA	Traj22	T cell receptor alpha joining 22(Traj22)	No
100124368	NA	NA	NA	NA	NA	NA	Traj21	T cell receptor alpha joining 21(Traj21)	No
100124369	NA	NA	NA	NA	NA	NA	Traj20	T cell receptor alpha joining 20(Traj20)	No
100124370	NA	NA	NA	NA	NA	NA	Traj19	T cell receptor alpha joining 19(Traj19)	No
100124371	NA	NA	NA	NA	NA	NA	Traj18	T cell receptor alpha joining 18(Traj18)	No
100124372	NA	NA	NA	NA	NA	NA	Traj17	T cell receptor alpha joining 17(Traj17)	No
100124387	NA	NA	NA	NA	NA	NA	Traj16	T cell receptor alpha joining 16(Traj16)	No
100124388	NA	NA	NA	NA	NA	NA	Traj15	T cell receptor alpha joining 15(Traj15)	No
100124390	NA	NA	NA	NA	NA	NA	Traj13	T cell receptor alpha joining 13(Traj13)	No
100124391	NA	NA	0.0115792383100312	0.727870482986858	0.00496428539395273	0.877388872540472	Traj12	T cell receptor alpha joining 12(Traj12)	No
100124392	-0.0145468761709048	0.445851747157506	NA	NA	NA	NA	Traj11	T cell receptor alpha joining 11(Traj11)	No
100124393	NA	NA	0.0129109475527299	0.709124465479643	-0.000640119459447863	0.890741768604651	Traj9	T cell receptor alpha joining 9(Traj9)	No
100124396	0.111433585350108	0.361078873390549	-0.00649250117762373	0.738144079603367	-0.00677032812291416	0.857464652065784	Traj7	T cell receptor alpha joining 7(Traj7)	No
100124397	NA	NA	NA	NA	NA	NA	Traj6	T cell receptor alpha joining 6(Traj6)	No
100124398	NA	NA	NA	NA	NA	NA	Traj4	T cell receptor alpha joining 4(Traj4)	No
100124399	NA	NA	NA	NA	NA	NA	Traj3	T cell receptor alpha joining 3(Traj3)	No
100124431	NA	NA	NA	NA	NA	NA	mir18b	microRNA 18b(Mir18b)	No
100124432	NA	NA	NA	NA	NA	NA	mir193b	microRNA 193b(Mir193b)	No
100124433	NA	NA	NA	NA	NA	NA	Mir208b	microRNA 208b(Mir208b)	No
100124437	NA	NA	NA	NA	NA	NA	Mir327	microRNA 327(Mir327)	No
100124438	0.501357630708664	0.182010287845643	0.0363903146968093	0.649928542044803	-0.0140411799271999	0.840154295782075	Mir343	microRNA 343(Mir343)	No
100124439	NA	NA	NA	NA	NA	NA	Mir344-2	microRNA 344-2(Mir344-2)	No
100124440	NA	NA	NA	NA	NA	NA	Mir465b-2	microRNA 465b-2(Mir465b-2)	No
100124441	NA	NA	NA	NA	NA	NA	Mir465c-1	microRNA 465c-1(Mir465c-1)	No
100124442	NA	NA	NA	NA	NA	NA	Mir466b-2	microRNA 466b-2(Mir466b-2)	No
100124447	NA	NA	NA	NA	NA	NA	Mir467d	microRNA 467d(Mir467d)	No
100124449	NA	NA	NA	NA	NA	NA	Mir509	microRNA 509(Mir509)	No
100124450	NA	NA	NA	NA	NA	NA	Mir544	microRNA 544(Mir544)	No
100124451	NA	NA	-0.0213792818432048	0.670254604589209	0.00421125307650146	0.884282319464809	Mir574	microRNA 574(Mir574)	No
100124452	NA	NA	NA	NA	NA	NA	Mir598	microRNA 598(Mir598)	No
100124453	NA	NA	NA	NA	NA	NA	Mir654	microRNA 654(Mir654)	No
100124456	0.0889227357016688	0.407026548236584	NA	NA	NA	NA	Mir872	microRNA 872(Mir872)	No
100124457	NA	NA	-0.0130890049714747	0.702483857528639	-0.00511481887006423	0.874377054908695	Mir873a	microRNA 873a(Mir873a)	No
100124458	NA	NA	NA	NA	NA	NA	Mir876	microRNA 876(Mir876)	No
100124459	-0.0136639736255389	0.455886875049299	NA	NA	NA	NA	Mir877	microRNA 877(Mir877)	No
100124460	NA	NA	NA	NA	NA	NA	Mir881	microRNA 881(Mir881)	No
100124461	NA	NA	NA	NA	NA	NA	Mir882	microRNA 882(Mir882)	No
100124462	NA	NA	NA	NA	NA	NA	Mir883a	microRNA 883a(Mir883a)	No
100124463	NA	NA	NA	NA	NA	NA	Mir105	microRNA 105(Mir105)	No
100124464	NA	NA	NA	NA	NA	NA	Mir465c-2	microRNA 465c-2(Mir465c-2)	No
100124466	NA	NA	NA	NA	NA	NA	Mir493	microRNA 493(Mir493)	No
100124467	-1.14521081684164	0.068803852992168	0.357491730933734	0.271689634042476	0.0698686417517165	0.75147384872219	Mir568	microRNA 568(Mir568)	No
100124468	NA	NA	NA	NA	NA	NA	Mir653	microRNA 653(Mir653)	No
100124469	0.055149964828909	0.460597843303294	0.0115792383100312	0.727892617401087	0.00496428539395273	0.877401583371355	Mir875	microRNA 875(Mir875)	No
100124470	NA	NA	-0.0126090329339283	0.717275816889921	-0.00492303525187468	0.879877345772909	mir92b	microRNA 92b(Mir92b)	No
100124471	NA	NA	NA	NA	NA	NA	Mir291b	microRNA 291b(Mir291b)	No
100124473	NA	NA	NA	NA	NA	NA	Mir465b-1	microRNA 465b-1(Mir465b-1)	No
100124474	NA	NA	NA	NA	NA	NA	Mir466b-3	microRNA 466b-3(Mir466b-3)	No
100124476	NA	NA	NA	NA	NA	NA	Mir504	microRNA 504(Mir504)	No
100124478	NA	NA	NA	NA	NA	NA	Mir871	microRNA 871(Mir871)	No
100124479	NA	NA	NA	NA	NA	NA	Mir878	microRNA 878(Mir878)	No
100124480	NA	NA	NA	NA	NA	NA	Mir880	microRNA 880(Mir880)	No
100124481	NA	NA	NA	NA	NA	NA	mir190b	microRNA 190b(Mir190b)	No
100124484	NA	NA	NA	NA	NA	NA	Mir453	microRNA 453(Mir453)	No
100124487	NA	NA	NA	NA	NA	NA	Mir467c	microRNA 467c(Mir467c)	No
100124488	NA	NA	NA	NA	NA	NA	Mir511	microRNA 511(Mir511)	No
100124489	NA	NA	NA	NA	NA	NA	Mir582	microRNA 582(Mir582)	No
100124491	NA	NA	NA	NA	NA	NA	Mir874	microRNA 874(Mir874)	No
100124492	NA	NA	NA	NA	NA	NA	Mir879	microRNA 879(Mir879)	No
100124493	NA	NA	NA	NA	NA	NA	Mir883b	microRNA 883b(Mir883b)	No
100124494	0.0547017433599174	0.487489285129299	0.0441228101087224	0.632810747735074	0.0145722057343269	0.840395933367714	Mir421	microRNA 421(Mir421)	No
100124495	NA	NA	NA	NA	NA	NA	Mir466g	microRNA 466g(Mir466g)	No
100124496	NA	NA	NA	NA	NA	NA	Mir743b	microRNA 743b(Mir743b)	No
100124624	NA	NA	NA	NA	NA	NA	Mir467a-2	microRNA 467a-2(Mir467a-2)	No
100124625	NA	NA	NA	NA	NA	NA	Mir467a-4	microRNA 467a-4(Mir467a-4)	No
100124626	NA	NA	NA	NA	NA	NA	Mir467a-5	microRNA 467a-5(Mir467a-5)	No
100124627	NA	NA	NA	NA	NA	NA	Mir467a-6	microRNA 467a-6(Mir467a-6)	No
100124642	NA	NA	NA	NA	NA	NA	Mir467a-3	microRNA 467a-3(Mir467a-3)	No
100124643	NA	NA	NA	NA	NA	NA	Mir467a-8	microRNA 467a-8(Mir467a-8)	No
100124649	NA	NA	NA	NA	NA	NA	Mir683-2	microRNA 683-2(Mir683-2)	No
100124659	NA	NA	NA	NA	NA	NA	Trbv2	T cell receptor beta, variable 2(Trbv2)	No
100124660	NA	NA	NA	NA	NA	NA	Trbv4	T cell receptor beta, variable 10(Trbv4)	No
100124661	NA	NA	NA	NA	NA	NA	Trbv5	T cell receptor beta, variable 5(Trbv5)	No
100124671	NA	NA	NA	NA	NA	NA	Trbv11	T cell receptor beta variable 11(Trbv11)	No
100124672	NA	NA	NA	NA	NA	NA	Trbv12-1	T cell receptor beta, variable 12-1(Trbv12-1)	No
100124673	NA	NA	NA	NA	NA	NA	Trbv13-1	T cell receptor beta, variable 13-1(Trbv13-1)	No
100124674	-0.918105850432344	0.0980671729892022	NA	NA	NA	NA	Trbv12-2	T cell receptor beta, variable 12-2(Trbv12-2)	No
100124675	-3.86760733598644	0.0238199421146576	-0.0130890049714747	0.703306692458501	-0.00511481887006423	0.874776899882543	Trbv13-2	T cell receptor beta, variable 13-2(Trbv13-2)	No
100124677	NA	NA	NA	NA	NA	NA	Trbv13-3	T cell receptor beta, variable 13-3(Trbv13-3)	No
100124678	NA	NA	NA	NA	NA	NA	Trbv14	T cell receptor beta, variable 14(Trbv14)	No
100124679	-0.103312257606199	0.375621079821309	NA	NA	NA	NA	Trbv15	T cell receptor beta, variable 15(Trbv15)	No
100124680	NA	NA	NA	NA	NA	NA	Trbv16	T cell receptor beta, variable 16(Trbv16)	No
100124681	NA	NA	NA	NA	NA	NA	Trbv17	T cell receptor beta, variable 17(Trbv17)	No
100124682	NA	NA	NA	NA	NA	NA	Trbv18	T cell receptor beta variable 18(Trbv18)	No
100124684	NA	NA	NA	NA	NA	NA	Trbv19	T cell receptor beta, variable 19(Trbv19)	No
100124685	NA	NA	NA	NA	NA	NA	Trbv20	T cell receptor beta, variable 20(Trbv20)	No
100124686	NA	NA	NA	NA	NA	NA	Trbv21	T cell receptor beta, variable 21(Trbv21)	No
100124688	NA	NA	NA	NA	NA	NA	Trbv23	T cell receptor beta, variable V23(Trbv23)	No
100124689	NA	NA	NA	NA	NA	NA	Trbv24	T cell receptor beta, variable 24(Trbv24)	No
100124699	NA	NA	NA	NA	NA	NA	Trbv30	T cell receptor beta, variable 30(Trbv30)	No
100125246	NA	NA	NA	NA	NA	NA	Trbd1	T cell receptor beta, D region 1(Trbd1)	No
100125247	NA	NA	NA	NA	NA	NA	Trbd2	T cell receptor beta, D region 2(Trbd2)	No
100125248	NA	NA	NA	NA	NA	NA	Trbj1-1	T cell receptor beta joining 1-1(Trbj1-1)	No
100125249	NA	NA	NA	NA	NA	NA	Trbj1-2	T cell receptor beta joining 1-2(Trbj1-2)	No
100125250	NA	NA	NA	NA	NA	NA	Trbj1-3	T cell receptor beta joining 1-3(Trbj1-3)	No
100125251	NA	NA	NA	NA	NA	NA	Trbj1-4	T cell receptor beta joining 1-4(Trbj1-4)	No
100125252	NA	NA	NA	NA	NA	NA	Trbj1-5	T cell receptor beta joining 1-5(Trbj1-5)	No
100125253	NA	NA	NA	NA	NA	NA	Trbj1-6	T cell receptor beta joining 1-6(Trbj1-6)	No
100125254	NA	NA	NA	NA	NA	NA	Trbj1-7	T cell receptor beta joining 1-7(Trbj1-7)	No
100125255	NA	NA	NA	NA	NA	NA	Trbj2-1	T cell receptor beta joining 2-1(Trbj2-1)	No
100125256	NA	NA	NA	NA	NA	NA	Trbj2-2	T cell receptor beta joining 2-2(Trbj2-2)	No
100125257	NA	NA	NA	NA	NA	NA	Trbj2-3	T cell receptor beta joining 2-3(Trbj2-3)	No
100125258	NA	NA	NA	NA	NA	NA	Trbj2-4	T cell receptor beta joining 2-4(Trbj2-4)	No
100125259	NA	NA	NA	NA	NA	NA	Trbj2-5	T cell receptor beta joining 2-5(Trbj2-5)	No
100125261	NA	NA	NA	NA	NA	NA	Trbj2-7	T cell receptor beta joining 2-7(Trbj2-7)	No
100125262	NA	NA	NA	NA	NA	NA	Trbc1	T cell receptor beta, constant region 1(Trbc1)	No
100125263	-0.103312257606199	0.375731639137035	NA	NA	NA	NA	Trbc2	T cell receptor beta, constant 2(Trbc2)	No
100125339	0.0288574986223288	0.500952271215829	0.276547495088495	0.443265558960138	0.11755083440333	0.723920020308001	A230020J21Rik	RIKEN cDNA A230020J21 gene(A230020J21Rik)	No
100125586	NA	NA	-0.00188168567010543	0.742935820402296	0.00667179762208854	0.857984280871991	Vmn2r2	vomeronasal 2, receptor 2(Vmn2r2)	No
100125594	NA	NA	NA	NA	NA	NA	LOC100125594	uncharacterized LOC100125594(LOC100125594)	No
100125929	0.301179476800673	0.508810397927698	0.226910942275162	0.558419443216436	0.260193143929106	0.462468297082517	0610009E02Rik	RIKEN cDNA 0610009E02 gene(0610009E02Rik)	No
100125931	0.371485509859576	0.531140857057169	-0.415551647500977	0.406678760746301	0.0145513950326191	0.930597086531109	Phtf1os	putative homeodomain transcription factor 1, opposite strand(Phtf1os)	No
100126034	-1.67822673301932	0.00727702884359929	0.285044851605335	0.507866092122889	0.10652889173851	0.826703562529434	Gm10644	predicted gene 10644(Gm10644)	No
100126203	0.814034841245585	0.112092458081511	NA	NA	NA	NA	6820426E19Rik	RIKEN cDNA 6820426E19 gene(6820426E19Rik)	No
100126224	0.0765766442692465	0.425380571293538	-0.430140111542402	0.331797785635331	0.174019404403427	0.716398622096036	Gm11747	predicted gene 11747(Gm11747)	No
100126226	0.127813399269407	0.337005520389911	NA	NA	NA	NA	KRT83	keratin 83(Krt83)	No
100126227	-0.181453040184315	0.314861279723737	-0.0128281452430367	0.707313187611098	0.000694804556314285	0.895526064931253	Gm13031	predicted gene 13031(Gm13031)	No
100126229	-2.08485789860761	3.86964965691198e-05	0.00909847299611273	0.841914313938976	-0.087423529290699	0.92447047916269	Gm12758	predicted gene 12758(Gm12758)	No
100126242	-0.2878588320097	0.516338087849862	-0.0604348927428624	0.775724870000495	0.004971756223031	0.910748914993381	Frs3os	fibroblast growth factor receptor substrate 3, opposite strand(Frs3os)	No
100126243	0.391062243824658	0.283685580564695	-0.151968367545359	0.524701664637809	-0.012246486383308	0.90616204447456	A030001D20Rik	RIKEN cDNA A030001D20 gene(A030001D20Rik)	No
100126244	NA	NA	-0.14780492616596	0.564858235813625	0.0214404860434642	0.907162837884279	Gm13262	predicted gene 13262(Gm13262)	No
100126269	NA	NA	-0.0216268715130532	0.668495982976779	-0.00861135683811178	0.850699107849318	BC048602	cDNA sequence BC048602(BC048602)	No
100126431	NA	NA	NA	NA	NA	NA	Trgj1	T cell receptor gamma joining 1(Trgj1)	No
100126432	NA	NA	NA	NA	NA	NA	Trgj3	T cell receptor gamma joining 3(Trgj3)	No
100126433	NA	NA	NA	NA	NA	NA	Trgj2	T cell receptor gamma joining 2(Trgj2)	No
100126434	NA	NA	NA	NA	NA	NA	Trgj4	T cell receptor gamma joining 4(Trgj4)	No
100126451	NA	NA	NA	NA	NA	NA	Trav6n-5	T cell receptor alpha variable 6N-5(Trav6n-5)	No
100126452	NA	NA	NA	NA	NA	NA	Trav15n-1	T cell receptor alpha variable 15N-1(Trav15n-1)	No
100126454	NA	NA	NA	NA	NA	NA	Trav5n-2	T cell receptor alpha variable 5N-2(Trav5n-2)	No
100126456	NA	NA	NA	NA	NA	NA	Trav6n-7	T cell receptor alpha variable 6N-7(Trav6n-7)	No
100126457	NA	NA	NA	NA	NA	NA	Trav7n-6	T cell receptor alpha variable 7N-6(Trav7n-6)	No
100126458	NA	NA	NA	NA	NA	NA	Trav8n-2	T cell receptor alpha variable 8n-2(Trav8n-2)	No
100126459	NA	NA	NA	NA	NA	NA	Trav16n	T cell receptor alpha variable 16n(Trav16n)	No
100126460	NA	NA	NA	NA	NA	NA	Trav13n-4	T cell receptor alpha variable 13N-4(Trav13n-4)	No
100126462	NA	NA	NA	NA	NA	NA	Trav4-2	T cell receptor alpha variable 4-2(Trav4-2)	No
100126463	NA	NA	NA	NA	NA	NA	Trav6-4	T cell receptor alpha variable 6-4(Trav6-4)	No
100126464	NA	NA	NA	NA	NA	NA	Trav6-5	T cell receptor alpha variable 6-5(Trav6-5)	No
100126465	NA	NA	NA	NA	NA	NA	Trav6-6	T cell receptor alpha variable 6-6(Trav6-6)	No
100126466	NA	NA	NA	NA	NA	NA	Trav11	T cell receptor alpha variable 11(Trav11)	No
100126469	NA	NA	NA	NA	NA	NA	Trav13-1	T cell receptor alpha variable 13-1(Trav13-1)	No
100126471	0.675102943736856	0.132226801560504	-0.0893669893402263	0.574203682068918	-0.00685778804800382	0.901203598953212	Trav4-3	T cell receptor alpha variable 4-3(Trav4-3)	No
100126692	NA	NA	0.0124134062354265	0.721357049882781	-0.000627382613678425	0.892763581069256	B020018J22Rik	Riken cDNA B020018J22 gene(B020018J22Rik)	No
100126765	NA	NA	NA	NA	NA	NA	Esp36	exocrine gland secreted peptide 36(Esp36)	No
100126766	NA	NA	NA	NA	NA	NA	Esp3	exocrine gland secreted peptide 3(Esp3)	No
100126768	NA	NA	NA	NA	NA	NA	Esp31	exocrine gland secreted peptide 31(Esp31)	No
100126773	NA	NA	NA	NA	NA	NA	Esp34	exocrine gland secreted peptide 34(Esp34)	No
100126774	NA	NA	NA	NA	NA	NA	Esp18	exocrine gland secreted peptide 18(Esp18)	No
100126775	NA	NA	-0.00174283922912066	0.746024025398523	0.00551519414760384	0.866634641397605	Esp38	exocrine gland secreted peptide 38(Esp38)	No
100126776	NA	NA	NA	NA	NA	NA	Esp24	exocrine gland secreted peptide 24(Esp24)	No
100126777	NA	NA	NA	NA	NA	NA	Esp4	exocrine gland secreted peptide 4(Esp4)	No
100126778	NA	NA	NA	NA	NA	NA	Esp8	exocrine gland secreted peptide 8(Esp8)	No
100126779	NA	NA	NA	NA	NA	NA	Esp23	exocrine gland secreted peptide 23(Esp23)	No
100126824	NA	NA	-0.234432460538418	0.780191814108888	0.070986515639385	0.921481018789834	SCO2	SCO2 cytochrome c oxidase assembly protein(Sco2)	YES
100126874	NA	NA	NA	NA	NA	NA	Gm9928	predicted gene 9928(Gm9928)	No
100127111	0.962929435371421	0.124781617875335	0.0980947996119412	0.788714283507372	-0.0718563649339581	0.906514863182078	Snord22	small nucleolar RNA, C/D box 22(Snord22)	No
100129	1.26305342876462	0.00024245001288325	0.585261968159592	0.166917775510253	-0.447221081449492	0.211962663320589	GPR153	G protein-coupled receptor 153(Gpr153)	No
100134861	NA	NA	NA	NA	NA	NA	Gm44502	predicted readthrough transcript (NMD candidate), 44502(Gm44502)	No
100134990	0.553812070080209	0.30982643752368	0.119955401154762	0.541179707008508	-0.0474946735858968	0.78231924529841	Gm12060	selenoprotein K pseudogene(Gm12060)	No
100135654	NA	NA	NA	NA	NA	NA	Rhox3c	reproductive homeobox 3C(Rhox3c)	No
100135657	NA	NA	NA	NA	NA	NA	Rhox3e	reproductive homeobox 3E(Rhox3e)	No
100141474	0.717957427571981	0.189864737138209	0.775908058311515	0.0480972792507843	0.316258554836878	0.465599428395419	4933428G20Rik	RIKEN cDNA 4933428G20 gene(4933428G20Rik)	No
100151772	NA	NA	NA	NA	NA	NA	Srsx	serine-rich, secreted, X-linked(Srsx)	No
100155	0.0060234870536293	0.494638019611447	-0.0524015366448945	0.628324268261706	-0.0342193712050472	0.798858553282648	AI481877	expressed sequence AI481877(AI481877)	No
100163	-0.149342278124568	0.709162888052824	0.142976746687619	0.834173904914705	-0.00913187177671247	0.939774462142153	PAFAH2	platelet-activating factor acetylhydrolase 2(Pafah2)	No
100165	-0.231586931261104	0.273957933681738	-0.00739245531691542	0.758180097951165	-0.018324176354027	0.829082429250905	AI507597	expressed sequence AI507597(AI507597)	No
100169	-0.185429030144129	0.708898815473478	0.268202646175935	0.783715763232002	0.194814484420901	0.833646035134771	PHACTR4	phosphatase and actin regulator 4(Phactr4)	YES
100169865	-0.285644917770208	0.511121953800089	0.226464390012624	0.408874252193502	-0.0278621736658592	0.842750710782196	Gm10914	predicted gene 10914(Gm10914)	No
100169866	0.13041773300841	0.413219898920042	0.0694178543495332	0.583733191719793	0.027850976332076	0.805009675161197	Gm10933	predicted gene 10933(Gm10933)	No
100169868	NA	NA	NA	NA	NA	NA	Gm3173	predicted gene 3173(Gm3173)	No
100169874	-1.22266246249458	0.0178656269034454	-0.247565205528515	0.641865265309903	-0.204919582512065	0.647908681793518	Gm11110	predicted gene 11110(Gm11110)	No
100169878	0.584721094567331	0.27831226198637	-0.205355992677646	0.453609158117994	-0.0563670715459348	0.792418852046261	Gm10941	predicted gene 10941(Gm10941)	No
100169889	NA	NA	0.0129109475527299	0.711752232344703	-0.000640119459447863	0.891752771020538	Peg3os	Peg3 opposite strand(Peg3os)	No
100170401	0.0994424191653121	0.401335408278569	NA	NA	NA	NA	EU599041	expressed sequence EU599041(EU599041)	No
100177	0.302159634936726	0.647572746337532	0.2325972305499	0.788143286884509	0.090018105920279	0.921089861198272	ZMYM6	zinc finger, MYM-type 6(Zmym6)	YES
100182	0.58516161133202	0.580811998640395	-0.119230936817594	0.79987214884116	0.0976730904027113	0.910633996576426	AKNA	AT-hook transcription factor(Akna)	No
100189605	NA	NA	NA	NA	NA	NA	Mup19	major urinary protein 19(Mup19)	No
100190765	-0.103312257606199	0.37199704154105	NA	NA	NA	NA	Mir449b	microRNA 449b(Mir449b)	No
100191037	NA	NA	NA	NA	NA	NA	Krtap10-4	keratin associated protein 10-4(Krtap10-4)	No
100198	0.443970419931969	0.710229811372743	-0.0236505341205038	0.823423686552509	0.000638063263362107	0.927978357443527	H6PD	hexose-6-phosphate dehydrogenase (glucose 1-dehydrogenase)(H6pd)	No
100201	-0.569883665151165	0.637083001871749	0.466205106120348	0.369866836975035	0.0887715569095601	0.927856515683129	TMEM64	transmembrane protein 64(Tmem64)	No
100206	-0.0268024279102548	0.708338016916034	-0.252432346212335	0.784646330265223	-0.140474192747691	0.912618002996782	ADPRHL2	ADP-ribosylhydrolase like 2(Adprhl2)	YES
100210	-0.0321028982164272	0.709069740691253	-0.255783065557338	0.774851817175486	-0.258889037613167	0.629730466922029	GPN2	GPN-loop GTPase 2(Gpn2)	No
100213	-0.419461902314858	0.705771567809864	0.160954166719764	0.83101912854903	0.0624323014973577	0.936354094787043	RUSC2	RUN and SH3 domain containing 2(Rusc2)	YES
100216343	1.73035245806815	4.4191219456906e-06	0.262619035586145	0.479485630965659	-0.00908656562073918	0.915409660488621	Gm17501	predicted gene, 17501(Gm17501)	No
100216455	-7.46395725654293	4.10248724451512e-13	-0.63332926269055	0.137782375752491	0.680706672382279	0.0920596257211954	Gm14124	predicted gene 14124(Gm14124)	No
100216474	-0.00634365123803636	0.469026751766501	-0.0328057550380199	0.647068506118548	-0.0181196131973589	0.82515906922061	TTLL2	tubulin tyrosine ligase-like family, member 2(Ttll2)	No
100216530	0.0054078082492315	0.477250217403804	0.0155409957238729	0.68646332898611	-0.000685314682913386	0.889115332238529	Snord118	small nucleolar RNA, C/D box 118(Snord118)	No
100216531	0.682748393767448	0.167398094683571	-0.173815779269286	0.453705065968214	0.0506375413510123	0.779070476306155	Snord1b	small nucleolar RNA, C/D box 1B(Snord1b)	No
100216532	0.344236542146776	0.539482208041316	0.667093679396354	0.134780216643135	-0.022018769279512	0.908413990869344	Snord2	small nucleolar RNA, C/D box 2(Snord2)	YES
100216533	-0.55438597981035	0.241058038314573	-0.151251610960243	0.543671354264209	-0.0691207549817623	0.770054464193561	Snord55	small nucleolar RNA, C/D box 55(Snord55)	No
100216534	0.681084286033664	0.5106730841319	-0.262058293218528	0.640855160612041	-0.313080578126251	0.474589379402903	Snord96a	small nucleolar RNA, C/D box 96A(Snord96a)	No
100216535	-0.00332210237906144	0.490390482362206	-0.0529415852234584	0.664987832150921	0.0107892767898137	0.901737106661383	Scarna9	small Cajal body-specific RNA 9(Scarna9)	No
100216536	0.258524562889934	0.487127252385891	0.0404724013334297	0.767501685054532	0.00710011582544991	0.905769691637466	Snord1c	small nucleolar RNA, C/D box 1C(Snord1c)	No
100216537	-0.411563821887792	0.544322047666666	-0.58324706148031	0.167926241968971	-0.499885257123231	0.20183872296274	Snord104	small nucleolar RNA, C/D box 104(Snord104)	No
100216538	NA	NA	NA	NA	NA	NA	Snord1a	small nucleolar RNA, C/D box 1A(Snord1a)	No
100216539	0.629893106031161	0.297593733051267	0.0489482960074471	0.767236111639061	0.033711978103002	0.846365648091071	Snord4a	small nucleolar RNA, C/D box 4A(Snord4a)	YES
100216540	0.409735452088219	0.478673988599701	-0.158266122093636	0.508817278027287	-0.0738444701039251	0.746800622804039	Snord95	small nucleolar RNA, C/D box 95(Snord95)	No
100217413	-0.166585234059445	0.4145859712785	-0.0103444312704469	0.761745693827813	-0.0179126709259059	0.835089176483659	Scarna10	small Cajal body-specific RNA 10(Scarna10)	No
100217414	-0.00936117091886093	0.50032933711953	-0.0205346592610643	0.7198225513733	-0.0104326645438981	0.855346345910049	Scarna3a	small Cajal body-specific RNA 3A(Scarna3a)	No
100217415	-0.0139874616498383	0.499010387077311	0.0980412059184769	0.555162534966232	0.0241703705523387	0.82328997727599	Scarna6	small Cajal body-specific RNA 6(Scarna6)	No
100217416	0.508412576390796	0.468277752866427	-0.0336396079317061	0.788514544158857	0.572558170523832	0.145230069737746	Snora2b	small nucleolar RNA, H/ACA box 2B(Snora2b)	No
100217417	0.691483213005558	0.216856307864101	-0.279475972030618	0.378806954272135	-0.0823761411692977	0.74806708246794	Snora34	small nucleolar RNA, H/ACA box 34(Snora34)	No
100217418	0.905124669646485	0.121655278994261	-0.174944724286305	0.474169779854345	-0.0463327184154827	0.797054526999072	Snora44	small nucleolar RNA, H/ACA box 44(Snora44)	No
100217419	0.525229482456066	0.494274751442584	0.272541802835497	0.379042297280198	0.0449088685971854	0.822857034315296	Snora52	small nucleolar RNA, H/ACA box 52(Snora52)	YES
100217420	0.231819241547526	0.535093056869859	0.91375447837732	0.0433291990639186	0.210283478407321	0.524941480490497	Snora81	small nucleolar RNA, H/ACA box 81(Snora81)	YES
100217421	-0.176998238287508	0.324078772089681	0.026762875618284	0.675304416045909	0.0193636349038016	0.828322372803288	Snord11	small nucleolar RNA, C/D box 11(Snord11)	No
100217422	NA	NA	0.0124134062354265	0.725205878417451	-0.000627382613678425	0.8943458881418	Snord13	small nucleolar RNA, C/D box 13(Snord13)	No
100217423	1.11969360403484	0.0599358647799527	0.0574732997952041	0.64341051595811	0.0408241384349143	0.795833896205839	Snord19	small nucleolar RNA, C/D box 19(Snord19)	YES
100217424	-0.240773553210749	0.326359362864101	-0.0195435087232045	0.682702619616115	-3.89749509541112e-05	0.899348867700899	Snord38a	small nucleolar RNA, C/D box 38A(Snord38a)	No
100217425	NA	NA	NA	NA	NA	NA	Snord45c	small nucleolar RNA, C/D box 45C(Snord45c)	YES
100217426	-0.228814839287204	0.505290419685552	-0.0430759717646117	0.74146550981024	-0.0199290026681118	0.883487660460934	Snord49b	small nucleolar RNA, C/D box 49B(Snord49b)	YES
100217427	0.840275284880864	0.189586125450928	-0.310613561875612	0.40280231504902	0.00378970854255181	0.915824732052443	Snord52	small nucleolar RNA, C/D box 52(Snord52)	YES
100217428	0.701101055645326	0.204734854153508	0.108965833647599	0.543188889440585	0.0469650755591585	0.779408131375683	Snord57	small nucleolar RNA, C/D box 57(Snord57)	YES
100217429	NA	NA	NA	NA	NA	NA	Snord64	small nucleolar RNA, C/D box 64(Snord64)	No
100217430	-0.398686666490775	0.220832505316521	-0.0222571519106457	0.684390406033216	0.00682294586163883	0.883235565847112	Snord66	small nucleolar RNA, C/D box 66(Snord66)	No
100217431	1.04807145256585	0.0788050870548593	0.038672846128921	0.769396054363489	0.0419417322220434	0.815566670906575	Snord69	small nucleolar RNA, C/D box 69(Snord69)	YES
100217432	0.281097546539982	0.319672950856952	0.0126158037404211	0.738670550291526	0.0236266070072136	0.817661715276278	Snord71	small nucleolar RNA, C/D box 71(Snord71)	No
100217433	0.713232543122196	0.14386176062666	-0.0208866236989173	0.682349780424425	-0.0207994347921513	0.819793374898568	Snord88a	small nucleolar RNA, C/D box 88A(Snord88a)	YES
100217434	0.874116288129697	0.112969836615764	-0.0311568465255757	0.664842915379183	-0.0156127057200276	0.837990695471663	Snord88c	small nucleolar RNA, C/D box 88C(Snord88c)	YES
100217435	NA	NA	NA	NA	NA	NA	Snord90	small nucleolar RNA, C/D box 90(Snord90)	No
100217436	NA	NA	NA	NA	NA	NA	Snord93	small nucleolar RNA, C/D box 93(Snord93)	No
100217437	0.131450379743785	0.546332396715485	-0.104387713189103	0.649768777699525	-0.0302420703544967	0.903638334263861	Snord99	small nucleolar RNA, C/D box 99(Snord99)	No
100217438	-0.120077674041723	0.369907238901014	-0.0241852906477107	0.686244983224899	0.000469115772382163	0.90095917613277	Scarna2	small Cajal body-specific RNA 2(Scarna2)	YES
100217439	NA	NA	0.0200358335177693	0.673264785556869	-0.000710040239592885	0.888815091153237	Snora19	small nucleolar RNA, H/ACA box 19(Snora19)	No
100217440	0.386429324194089	0.542526592027101	0.161494511135404	0.6187537129268	0.0328204380013294	0.909407826560848	Snora61	small nucleolar RNA, H/ACA box 61(Snora61)	No
100217441	-0.0227196803213348	0.472847454079227	-0.000548753088701895	0.75662404040714	-0.00520263234306488	0.871962566657593	Snord23	small nucleolar RNA, C/D box 23(Snord23)	No
100217442	-0.277885882898174	0.292569825575106	-0.0359627154541991	0.735102277078065	0.0436929899134864	0.791707091586981	Snora30	small nucleolar RNA, H/ACA box 30(Snora30)	No
100217443	0.549518706820149	0.534637694032512	-0.0553423299547132	0.786882863084018	0.0115020530351336	0.91355204196535	Snord12	small nucleolar RNA, C/D box 12(Snord12)	No
100217444	0.530666706683095	0.504588867889465	-0.125579279478359	0.557186825719475	-0.0161703424064427	0.903962544947149	Snord65	small nucleolar RNA, C/D box 65(Snord65)	YES
100217445	-0.0898129967290405	0.481366501069976	0.0111155426324865	0.73405679965803	0.000718026077131846	0.897342774247949	Snord8	small nucleolar RNA, C/D box 8(Snord8)	No
100217446	0.798354830993814	0.303050056414242	0.475065803869599	0.214969268583288	0.129019562235989	0.646862158285565	Snord47	small nucleolar RNA, C/D box 47(Snord47)	No
100217447	0.00121887479548007	0.483866327843469	0.00735544373742488	0.739816576876122	0.00824277215340093	0.855846398486968	Scarna3b	small Cajal body-specific RNA 3B(Scarna3b)	No
100217448	-0.232712148544857	0.403633278389907	-0.00165918247155065	0.754731185394481	0.000609278985090093	0.896006783728261	Scarna8	small Cajal body-specific RNA 8(Scarna8)	No
100217449	-0.34393866416884	0.238337757886887	0.00445025066811209	0.741050454267623	-0.00598901382060777	0.862069546919799	Snora36b	small nucleolar RNA, H/ACA box 36B(Snora36b)	No
100217450	0.0517639164988943	0.488975700979142	-0.0271863255882991	0.65783262508237	0.0117185126009615	0.843660164215512	Snora47	small nucleolar RNA, H/ACA box 47(Snora47)	No
100217451	0.285972054385979	0.531445241161139	-0.139450061895543	0.555751898264435	-0.0797420603071355	0.744456143970798	Snora7a	small nucleolar RNA, H/ACA box 7A(Snora7a)	No
100217452	0.743654224252517	0.125564799314637	0.0676560823526619	0.590460858040375	0.0093185148303894	0.856041875564924	Snord110	small nucleolar RNA, C/D box 110(Snord110)	YES
100217453	-0.332859526758924	0.507324392354887	-0.0379752594073983	0.786379623827171	0.0903972483589059	0.763126655090531	Snord16a	small nucleolar RNA, C/D box 16A(Snord16a)	No
100217454	0.505185379800749	0.235944805071263	0.0156736099414303	0.752430351703802	0.044137187823237	0.781246906426307	Snord37	small nucleolar RNA, C/D box 37(Snord37)	YES
100217455	0.56871320061338	0.503373048693686	-0.119388608747953	0.765617869043188	-0.111326122049206	0.723000136949431	Snord49a	small nucleolar RNA, C/D box 49A(Snord49a)	YES
100217456	0.813246882945415	0.160182497168345	0.00480778081716904	0.782297333050491	-0.0103168952477909	0.907781427885355	Snord53	small nucleolar RNA, C/D box 53(Snord53)	No
100217457	0.758474986709446	0.138687640335193	0.00387779697936113	0.772033605312502	0.0113493712598868	0.901171078865774	Snord58b	small nucleolar RNA, C/D box 58B(Snord58b)	No
100217458	-0.0325540194407031	0.4617116284594	0.0410646990839778	0.62900468039827	0.0138947952417673	0.836299394643678	Snord67	small nucleolar RNA, C/D box 67(Snord67)	No
100217459	0.130624751008885	0.488830559423192	0.00978372042933178	0.761061504795671	0.019334345722118	0.832249777287897	Snord70	small nucleolar RNA, C/D box 70(Snord70)	No
100217460	-0.0934310176166861	0.425198105810894	0.0129109475527299	0.710985432066853	-0.000640119459447863	0.891457461621926	Snord85	small nucleolar RNA, C/D box 85(Snord85)	YES
100217461	0.151859828019641	0.484482055933013	-0.0345320946248879	0.735828551255809	0.0275909156422085	0.826365646077658	Snord89	small nucleolar RNA, C/D box 89(Snord89)	No
100217462	0.00492601460175026	0.475897102421742	0.0161136341279049	0.684516948614484	0.00567430647749421	0.864179871485251	Snord92	small nucleolar RNA, C/D box 92(Snord92)	No
100217463	-0.311058070563876	0.301820711422208	0.0656385802733183	0.594912824387671	0.0275900069672122	0.808025653600614	Snord98	small nucleolar RNA, C/D box 98(Snord98)	No
100217464	0.6178198032986	0.285282254960541	0.0306297028239526	0.77725233504762	-0.00291748471631004	0.908780138603052	Snora41	small nucleolar RNA, H/ACA box 41(Snora41)	YES
100217465	0.386453324728192	0.217653927167392	0.0260284743037858	0.660690831874121	0.0113431720925098	0.842814512328389	Snord111	small nucleolar RNA, C/D box 111(Snord111)	No
100217466	-0.0945428778967761	0.463012920393093	-0.0194946771152818	0.731359011084442	-0.0210901199892343	0.823640160190914	Scarna17	small Cajal body-specific RNA 17(Scarna17)	YES
100217467	0.228586757642138	0.511870684041077	0.00193341486372871	0.783058875681969	-0.0220863808421688	0.905149195568827	Snora5c	small nucleolar RNA, H/ACA box 5C(Snora5c)	No
100217468	0.891279251103754	0.1175590567491	-0.0165086524522395	0.769565874160894	-0.0229897981627728	0.847252904681166	Snord45b	small nucleolar RNA, C/D box 45B(Snord45b)	YES
100217469	-0.725464827366001	0.167971787768272	-0.00240415635705434	0.777132886047576	-0.0126431347932806	0.904185227832652	Snord91a	small nucleolar RNA, C/D box 91A(Snord91a)	No
100226	-0.467660793047372	0.709007609295778	0.143879767553566	0.842540240974832	-0.0551739659513384	0.93983748864543	STX12	syntaxin 12(Stx12)	No
100233175	0.790235453054303	0.504293922403209	0.1845435365592	0.776160305033348	-0.0729941553640462	0.911546160460841	AK010878	cDNA sequence AK010878(AK010878)	No
100233207	-0.0228041185456962	0.472884304937291	-0.00197131682863037	0.742369657096619	0.00963161907200782	0.847473078485129	Gm17359	predicted gene, 17359(Gm17359)	No
100233208	0.366393578012821	0.421805559045787	0.0897006058265511	0.645885541987023	0.0669389967741117	0.767929902636221	Gm10778	predicted gene 10778(Gm10778)	No
100270707	-0.136886336970466	0.526196384200671	0.0506729019673912	0.774429497253013	-0.00815705013607879	0.908639608525044	Gm14379	predicted gene 14379(Gm14379)	No
100270744	-0.120381246822047	0.504884091164022	0.0764539173145066	0.592176849288556	0.0224946800142915	0.829760626150643	Btbd18	BTB (POZ) domain containing 18(Btbd18)	No
100271704	NA	NA	NA	NA	NA	NA	Gm17660	predicted gene, 17660(Gm17660)	No
100271841	0.238291797431834	0.517809229363478	0.160663698609891	0.780280463028861	0.212419972587682	0.60343293028389	Uckl1os	uridine-cytidine kinase 1-like 1, opposite strand(Uckl1os)	No
100271882	-2.74181092711409	0.00278122229027956	-2.63872716916994	1.72311624114832e-07	0.0581629239811222	0.90571764891541	Gm14139	predicted gene 14139(Gm14139)	No
100271928	NA	NA	NA	NA	NA	NA	Gm15881	predicted gene 15881(Gm15881)	No
100272219	-0.44368009435698	0.483649201855332	-0.111059908678253	0.564480931087877	-0.0200547759558459	0.888209479171918	AA543186	expressed sequence AA543186(AA543186)	No
100272221	0.267401813997003	0.463165788966586	0.490476509096682	0.252702537778174	0.0625358163468924	0.912644014018404	Gm17801	predicted gene, 17801(Gm17801)	YES
100273	0.0397332074424777	0.7073514026047	0.0885233979868241	0.851678458347217	-0.0564228283396863	0.940537554869169	OSBPL9	oxysterol binding protein-like 9(Osbpl9)	No
100286843	-0.177264357621048	0.335906152922218	-0.0126090329339283	0.717372960518433	-0.00492303525187468	0.87992603763206	Gm16325	predicted gene 16325(Gm16325)	No
100294583	-0.289742107142765	0.257102464223957	-0.00429002978711724	0.777326951662176	0.0826134634207266	0.72950794518233	FAM150B	family with sequence similarity 150, member B(Fam150b)	No
100294660	NA	NA	NA	NA	NA	NA	Defa2	defensin, alpha, 2(Defa2)	No
100302432	NA	NA	NA	NA	NA	NA	Gm14435	KRAB box containing protein(Gm14435)	No
100302498	0.526771358438747	0.212126694178211	-0.0272159521750931	0.75918264812062	-0.0161157809935076	0.871375358297121	Snora21	small nucleolar RNA, H/ACA box 21(Snora21)	YES
100302499	0.839817719758138	0.166727966510012	-0.0157782295095484	0.785486184637993	0.0154078708776609	0.909157678986578	Snora3	small nucleolar RNA, H/ACA box 3(Snora3)	No
100302529	0.824349498455057	0.169309693322513	-0.718511711726698	0.118676545995552	-0.224167476263438	0.443991420178605	Snord72	small nucleolar RNA, C/D box 72(Snord72)	No
100302565	0.404598916262058	0.491841365363531	0.0396580584672016	0.769766318854833	-0.017643965136109	0.903304322192931	Snord68	small nucleolar RNA, C/D box 68(Snord68)	No
100302567	0.960818287148338	0.096437805804147	0.00793457586181429	0.775454234448321	0.0239932805410557	0.886188260512633	AF357399	snoRNA AF357399(AF357399)	No
100302592	0.507420549897922	0.250524569500176	0.188212956439676	0.460436410877075	0.0254194606519041	0.871164290676882	Snord14a	small nucleolar RNA, C/D box 14A(Snord14a)	YES
100302593	-0.286055758459011	0.538538636323732	-0.0530964450919627	0.764413266201543	0.00423113968000319	0.907097664529366	Snord14d	small nucleolar RNA, C/D box 14D(Snord14d)	No
100302594	-0.392558855326593	0.528020293001145	-0.0270131592328252	0.782282663947855	0.0335649266751774	0.904498397910905	Snord14e	small nucleolar RNA, C/D box 14E(Snord14e)	No
100302600	1.09185686614837	0.0800868643294479	0.0796909447946749	0.608352882228502	0.0424837742708669	0.796302340854498	Snord43	small nucleolar RNA, C/D box 43(Snord43)	No
100302601	1.08567933479702	0.0674798114109481	-0.0334291308378877	0.774308755448939	-0.0154881054431971	0.905658110960123	Snord83b	small nucleolar RNA, C/D box 83B(Snord83b)	No
100302648	0.450930600398772	0.499852899697211	0.0228935553637227	0.768482417408066	0.0277091143238226	0.837514376879402	Gm11944	predicted gene 11944(Gm11944)	No
100302688	-4.7161429596879	0.00842966604882148	-6.06929604223839	0.00269290080385191	0.0133291234077125	0.902889576834737	Gm17455	predicted gene, 17455(Gm17455)	No
100302730	1.2334769319168	8.56497727091205e-05	-0.358378842971468	0.553781710213639	0.121302416855336	0.918393881698968	5830417I10Rik	gon-4-like pseudogene(5830417I10Rik)	No
100302731	NA	NA	NA	NA	NA	NA	Snord7	small nucleolar RNA, C/D box 7(Snord7)	No
100303644	NA	NA	NA	NA	NA	NA	C130080G10Rik	RIKEN cDNA C130080G10 gene(C130080G10Rik)	No
100303645	NA	NA	NA	NA	NA	NA	D7Ertd143e	DNA segment, Chr 7, ERATO Doi 143, expressed(D7Ertd143e)	No
100303646	NA	NA	NA	NA	NA	NA	AF357355	snoRNA AF357355(AF357355)	No
100303647	NA	NA	NA	NA	NA	NA	AF357359	snoRNA AF357359(AF357359)	No
100303732	NA	NA	0.0175899162910607	0.680572336563385	0.00595130897486	0.862684010328741	Zfp967	zinc finger protein 967(Zfp967)	No
100303736	NA	NA	NA	NA	NA	NA	Snora35	small nucleolar RNA, H/ACA box 35(Snora35)	No
100303738	-1.02737981352792	0.0711110890465731	-0.731969039326885	0.0900960245302311	0.786291596461892	0.0565478310699802	D030025P21Rik	RIKEN cDNA D030025P21 gene(D030025P21Rik)	No
100303739	-0.171486105349739	0.304849145275732	0.0382238560659993	0.646743007426433	0.00866173863081746	0.865055100283902	Gm10844	predicted gene 10844(Gm10844)	No
100303740	0.196783108703476	0.49835241030959	-0.00823062515603619	0.770396962925699	-0.0269241538343	0.828347819427333	Snora75	small nucleolar RNA, H/ACA box 75(Snora75)	No
100303744	NA	NA	NA	NA	NA	NA	Sprr2a2	small proline-rich protein 2A2(Sprr2a2)	No
100303746	-0.422971912672971	0.238167195768435	0.0542192486561694	0.6276411497847	0.00260112032353026	0.90122797533102	Snora20	small nucleolar RNA, H/ACA box 20(Snora20)	No
100303747	0.217370660035411	0.426519369664214	-0.0951254072656402	0.558030885769803	-0.0260419506384529	0.819877591199507	Gm12238	predicted gene 12238(Gm12238)	No
100303751	0.824328599153375	0.214274247598688	-0.143542756359047	0.588505409284348	-0.0207098853403726	0.908314999274943	Snora31	small nucleolar RNA, H/ACA box 31(Snora31)	No
100306943	0.458133590026618	0.252755954071183	-0.00265914704887674	0.766641165728485	0.00744831145767984	0.894939381012698	Scarna13	small Cajal body-specific RNA 1(Scarna13)	YES
100306944	0.514366583866985	0.531026690420606	-0.183169120307656	0.584307240958644	-0.107452205120372	0.742698705694236	Snora73a	small nucleolar RNA, H/ACA box 73a(Snora73a)	No
100306945	NA	NA	-0.121157470044233	0.731337526584581	-0.164030423446139	0.590253658408567	Snora73b	small nucleolar RNA, H/ACA box 73b(Snora73b)	No
100306952	1.21694288485006	0.0552280854058336	-0.126873477857023	0.526407545088936	-0.0340895100432105	0.811841888034345	Snora78	small nucleolar RNA, H/ACA box 7(Snora78)	YES
100306954	-0.0428119233946466	0.528476338015193	-0.0426759370439376	0.769720081312191	0.0037126201130573	0.907429868920924	Snora17	small nucleolar RNA, H/ACA box 17(Snora17)	No
100306955	0.16700005500355	0.527830298998528	-0.0442578538539661	0.77973344867899	-0.0403474316870786	0.900458461470942	Snora43	small nucleolar RNA, H/ACA box 43(Snora43)	No
100306957	NA	NA	NA	NA	NA	NA	Snora24	small nucleolar RNA, H/ACA box 24(Snora24)	No
100310809	-0.571841011372303	0.543911132114012	0.248058331665121	0.553847639818623	0.0481960299475882	0.913475422194174	Gm10509	zinc finger protein 51 pseudogene(Gm10509)	No
100310813	0.0491310977466414	0.544918950457476	0.177617585900376	0.514916820800236	-0.0205648489926705	0.906125157499857	Snora16a	small nucleolar RNA, H/ACA box 16A(Snora16a)	No
100310872	-0.678523487878977	0.531863741205667	-0.366875296646825	0.434932348326614	-0.336435923635038	0.437756660155674	Dynlt1a	dynein light chain Tctex-type 1A(Dynlt1a)	No
100312470	NA	NA	NA	NA	NA	NA	Vmn1r2	vomeronasal 1 receptor 2(Vmn1r2)	No
100312471	NA	NA	NA	NA	NA	NA	Vmn1r3	vomeronasal 1 receptor 3(Vmn1r3)	No
100312473	NA	NA	NA	NA	NA	NA	Vmn1r86	vomeronasal 1 receptor 86(Vmn1r86)	No
100312474	NA	NA	NA	NA	NA	NA	Vmn1r88	vomeronasal 1 receptor, 88(Vmn1r88)	No
100312475	NA	NA	NA	NA	NA	NA	Vmn1r95	vomeronasal 1 receptor, 95(Vmn1r95)	No
100312476	NA	NA	NA	NA	NA	NA	Vmn1r238	vomeronasal 1 receptor, 238(Vmn1r238)	No
100312477	NA	NA	NA	NA	NA	NA	Vmn1r184	vomeronasal 1 receptor, 184(Vmn1r184)	No
100312484	NA	NA	NA	NA	NA	NA	Vmn1r196	vomeronasal 1 receptor 196(Vmn1r196)	No
100312485	NA	NA	NA	NA	NA	NA	Vmn1r221	vomeronasal 1 receptor 221(Vmn1r221)	No
100312948	NA	NA	NA	NA	NA	NA	Gm17689	predicted gene, 17689(Gm17689)	No
100312949	NA	NA	NA	NA	NA	NA	Gm17677	predicted gene, 17677(Gm17677)	No
100312956	-0.718742053789516	0.135261831333393	-0.0258322404808164	0.65960671350807	-0.00318115450600933	0.886427384053202	PATE3	prostate and testis expressed 3(Pate3)	No
100312986	NA	NA	NA	NA	NA	NA	Gm17727	predicted gene, 17727(Gm17727)	No
100312987	-0.148490150623832	0.324616541973592	-0.0148480792421209	0.69249295497685	-0.00589296828029116	0.861939460130186	PATE1	prostate and testis expressed 1(Pate1)	No
100313519	0.723869292528824	0.155154909953958	0.161053199864814	0.465640072763799	0.0305009338484685	0.809262483346194	Snord17	small nucleolar RNA, C/D box 17(Snord17)	YES
100313531	-0.102245698194245	0.378368773649027	NA	NA	NA	NA	Nkx2-2os	NK2 homeobox 2, opposite strand(Nkx2-2os)	No
100313943	NA	NA	NA	NA	NA	NA	Snora26	small nucleolar RNA, H/ACA box 26(Snora26)	YES
100316663	NA	NA	NA	NA	NA	NA	Mir669k	microRNA 669k(Mir669k)	No
100316665	-0.564777274344128	0.180597419781076	0.00950059169900992	0.763102364156846	0.0458021279925512	0.778519588361417	Mir466i	microRNA 466i(Mir466i)	No
100316666	NA	NA	NA	NA	NA	NA	ND	ND	No
100316668	0.262296571473056	0.268917186721882	0.0129109475527299	0.710058618514546	-0.000640119459447863	0.891100849421453	Mir669i	microRNA 669i(Mir669i)	No
100316669	NA	NA	NA	NA	NA	NA	Mir1188	microRNA 1188(Mir1188)	No
100316672	-0.052327309439247	0.427971687812307	0.0124134062354265	0.722708875292351	-0.000627382613678425	0.893318741370974	Mir1192	microRNA 1192(Mir1192)	No
100316673	NA	NA	NA	NA	NA	NA	MIR1193	microRNA 1193(Mir1193)	No
100316676	0.0994424191653121	0.397565267041425	NA	NA	NA	NA	Mir1195	microRNA 1195(Mir1195)	No
100316677	NA	NA	NA	NA	NA	NA	Mir1199	microRNA 1199(Mir1199)	No
100316678	NA	NA	NA	NA	NA	NA	MIR1902	microRNA 1902(Mir1902)	No
100316679	NA	NA	NA	NA	NA	NA	Mir1897	microRNA 1897(Mir1897)	No
100316680	NA	NA	NA	NA	NA	NA	Mir1903	microRNA 1903(Mir1903)	No
100316681	-0.473151351183213	0.18360779761493	-0.00227727032657901	0.760323806098422	0.00521010205430261	0.884383675829727	Mir1900	microRNA 1900(Mir1900)	YES
100316682	NA	NA	NA	NA	NA	NA	MIR1892	microRNA 1892(Mir1892)	No
100316683	-0.100335896833614	0.383875146279295	NA	NA	NA	NA	Mir1904	microRNA 1904(Mir1904)	No
100316684	0.749309816368508	0.167589351011851	-0.060513526442559	0.658022329672415	0.0566373616863992	0.772589345015649	MIR1898	microRNA 1898(Mir1898)	No
100316685	-0.147393057459579	0.468165206171766	0.0211377502795419	0.730431828892078	0.0134157683435402	0.848109872061247	Mir1907	microRNA 1907(Mir1907)	No
100316686	NA	NA	-0.0146890214453538	0.726735797043	-0.00490542716771191	0.883189608516735	Mir1901	microRNA 1901(Mir1901)	YES
100316687	NA	NA	NA	NA	NA	NA	Mir1928	microRNA 1928(Mir1928)	No
100316688	-0.0145468761709048	0.445269505986305	0.0209332314131299	0.67936368791345	0.000770726799968184	0.897491933371681	Mir1929	microRNA 1929(Mir1929)	No
100316689	NA	NA	-0.035055459960135	0.653910934592947	-0.037883568474611	0.787410654002746	Mir1931	microRNA 1931(Mir1931)	YES
100316690	0.532480440435043	0.165095594482345	0.0242901705287537	0.67910101305363	0.00830884230325893	0.863927637357717	Mir1932	microRNA 1932(Mir1932)	YES
100316691	NA	NA	NA	NA	NA	NA	ND	ND	No
100316693	-0.0140372546017138	0.448245719976107	0.0278375869868421	0.674491995745472	-0.00588381214597903	0.885431466918029	Mir1938	microRNA 1938(Mir1938)	YES
100316694	0.111433585350108	0.36131385083621	NA	NA	NA	NA	Mir1941	microRNA 1941(Mir1941)	YES
100316695	0.15991173909853	0.4605593691514	0.0136851397541813	0.759481517881902	0.0191109133316509	0.835042264686585	Mir1943	microRNA 1943(Mir1943)	No
100316697	NA	NA	NA	NA	NA	NA	Mir1946a	microRNA 1946a(Mir1946a)	No
100316698	NA	NA	NA	NA	NA	NA	Mir1947	microRNA 1947(Mir1947)	No
100316699	-0.147389835979759	0.323000296111915	NA	NA	NA	NA	Mir1948	microRNA 1948(Mir1948)	No
100316700	0.241035520712678	0.525740100154521	0.394422758153656	0.25912226600647	0.103170430493111	0.695983324618564	Mir1949	microRNA 1949(Mir1949)	YES
100316701	NA	NA	NA	NA	NA	NA	Mir669m-1	microRNA 669m-1(Mir669m-1)	No
100316703	NA	NA	0.0124134062354265	0.722963423924285	-0.000627382613678425	0.893423349900779	Mir1951	microRNA 1951(Mir1951)	No
100316704	-0.014675695505654	0.444016015861479	NA	NA	NA	NA	Mir1953	microRNA 1953(Mir1953)	No
100316706	-0.0606069317382623	0.426473889336555	0.0120483383819546	0.733023116149358	0.00662279164359242	0.871276948169131	Mir1956	microRNA 1956(Mir1956)	YES
100316707	-0.250348385864603	0.330411677021552	0.0321449529829015	0.64964884857243	0.006443175926816	0.871613710135857	Mir1957a	microRNA 1957a(Mir1957a)	No
100316708	0.0994424191653121	0.399657275331695	NA	NA	NA	NA	Mir1958	microRNA 1958(Mir1958)	No
100316709	NA	NA	NA	NA	NA	NA	Mir1960	microRNA 1960(Mir1960)	No
100316710	NA	NA	NA	NA	NA	NA	Mir1963	microRNA 1963(Mir1963)	No
100316711	-0.270847398158597	0.27993316401384	-0.0194950378114396	0.680344474893444	-0.0064274051087488	0.86830903319382	Mir1964	microRNA 1964(Mir1964)	No
100316712	0.103343760708707	0.381083782728119	NA	NA	NA	NA	Mir1966	microRNA 1966(Mir1966)	No
100316713	NA	NA	-0.00174283922912066	0.747636170416177	0.00551519414760384	0.867924254783903	Mir1968	microRNA 1968(Mir1968)	No
100316714	-0.287693659030386	0.271682074901139	-0.0616202229945735	0.59615834824906	-0.00204497208815308	0.897430568982114	Mir1946b	microRNA 1946b(Mir1946b)	No
100316715	NA	NA	NA	NA	NA	NA	Mir1971	microRNA 1971(Mir1971)	No
100316716	NA	NA	0.0129109475527299	0.708863664233509	-0.000640119459447863	0.890641582372843	Mir1983	microRNA 1983(Mir1983)	No
100316717	0.224270130798101	0.393112494154411	0.0211895138497262	0.741406305852835	0.00826284437469972	0.89474539919054	MIR1839	microRNA 1839(Mir1839)	No
100316725	NA	NA	NA	NA	NA	NA	Mir2136	microRNA 2136(Mir2136)	No
100316735	NA	NA	0.0124134062354265	0.721333599095938	-0.000627382613678425	0.892753956093448	MIR432	microRNA 432(Mir432)	No
100316736	0.125334331170049	0.340723688441961	-0.0290716299995502	0.658098143659746	-0.00346672773970478	0.887554568049822	MIR599	microRNA 599(Mir599)	No
100316739	-0.0136639736255389	0.455492215441031	NA	NA	NA	NA	MIR1224	microRNA 1224(Mir1224)	No
100316749	-0.18885000828897	0.339894113647624	0.0421486375814916	0.627458516515723	0.0155332094165553	0.832419554630093	Mir467f	microRNA 467f(Mir467f)	No
100316751	NA	NA	NA	NA	NA	NA	MIR1197	microRNA 1197(Mir1197)	No
100316752	NA	NA	0.322481460961504	0.372511846110211	0.204693971554625	0.514434959560097	Mir1896	microRNA 1896(Mir1896)	No
100316753	NA	NA	0.0155409957238729	0.686400982065393	-0.000685314682913386	0.889094680375188	Mir1933	microRNA 1933(Mir1933)	No
100316756	-0.115940414829925	0.356868077549386	0.0129109475527299	0.710239404367959	-0.000640119459447863	0.8911703832235	Mir1955	microRNA 1955(Mir1955)	No
100316758	NA	NA	NA	NA	NA	NA	ND	ND	No
100316770	NA	NA	NA	NA	NA	NA	Mir669j	microRNA 669j(Mir669j)	No
100316771	0.0994424191653121	0.396158768433188	NA	NA	NA	NA	ND	ND	No
100316772	NA	NA	NA	NA	NA	NA	Mir1899	microRNA 1899(Mir1899)	No
100316773	NA	NA	NA	NA	NA	NA	Mir1893	microRNA 1893(Mir1893)	YES
100316774	0.0994424191653121	0.396410628256174	-0.000548753088701895	0.756385132639792	-0.00520263234306488	0.871767451343815	Mir1942	microRNA 1942(Mir1942)	No
100316775	0.172518917790231	0.357703576299387	0.0444512617540081	0.637700909348297	-0.0125016323041779	0.849172160474682	Mir1950	microRNA 1950(Mir1950)	No
100316776	NA	NA	NA	NA	NA	NA	Mir1954	microRNA 1954(Mir1954)	No
100316777	0.109976982947602	0.416839222999362	0.0418910172615845	0.631566022801252	0.00830036227238666	0.858380011273026	Mir1969	microRNA 1969(Mir1969)	No
100316778	-0.303276242794334	0.498754403850268	NA	NA	NA	NA	Mir1982	microRNA 1982(Mir1982)	No
100316779	-0.0136639736255389	0.460289966714134	NA	NA	NA	NA	Mir2137	microRNA 2137(Mir2137)	No
100316783	-0.0169958739217362	0.434222364113635	NA	NA	NA	NA	MIR1B	microRNA 1b(Mir1b)	No
100316784	NA	NA	NA	NA	NA	NA	Mir1927	microRNA 1927(Mir1927)	No
100316802	NA	NA	0.0129109475527299	0.710032769326565	-0.000640119459447863	0.891090908406442	Mir669g	microRNA 669g(Mir669g)	No
100316803	NA	NA	NA	NA	NA	NA	Mir1187	microRNA 1187(Mir1187)	No
100316805	NA	NA	NA	NA	NA	NA	Mir1190	microRNA 1190(Mir1190)	No
100316806	NA	NA	NA	NA	NA	NA	Mir669e	microRNA 669e(Mir669e)	No
100316807	0.0718667976273148	0.422955736901664	-0.0175495740658945	0.73236449019984	-0.0108077053393002	0.853714624949568	Mir1198	microRNA 1198(Mir1198)	No
100316808	NA	NA	-0.087879802975737	0.631476753121187	0.000913928473290612	0.907695552906728	Mir1905	microRNA 1905(Mir1905)	YES
100316809	NA	NA	NA	NA	NA	NA	Mir1906-1	microRNA 1906-1(Mir1906-1)	No
100316810	0.571810326340126	0.192087662814259	-0.12001424120184	0.523433331330127	-0.024054193687165	0.827272380569133	Mir1894	microRNA 1894(Mir1894)	YES
100316811	-0.158231502947124	0.393265852066802	-0.0355358514343883	0.66531340822386	-0.00865661416532295	0.885343048845371	Mir1930	microRNA 1930(Mir1930)	No
100316812	NA	NA	NA	NA	NA	NA	Mir1936	microRNA 1936(Mir1936)	No
100316813	-0.0367107698774649	0.482128358759748	-0.0199744698720332	0.675000322537526	0.00482374225407803	0.882600382934792	ND	ND	No
100316814	NA	NA	NA	NA	NA	NA	MIR1306	microRNA 1306(Mir1306)	YES
100316816	NA	NA	NA	NA	NA	NA	Mir1952	microRNA 1952(Mir1952)	No
100316818	NA	NA	NA	NA	NA	NA	Mir1962	microRNA 1962(Mir1962)	No
100316819	0.101744791376828	0.414256553866746	-0.00171317630409135	0.750749030285712	0.00550782066259207	0.870583701150558	Mir1967	microRNA 1967(Mir1967)	YES
100316820	0.0777844721363023	0.478710449414834	-0.0221718868299152	0.667644399901804	0.0011094500936742	0.89565348669071	Mir1970	microRNA 1970(Mir1970)	No
100316821	0.132668714754264	0.331269591154092	NA	NA	NA	NA	Mir1981	microRNA 1981(Mir1981)	No
100316827	NA	NA	NA	NA	NA	NA	MIR767	microRNA 767(Mir767)	No
100316831	0.394391003104997	0.217033714608336	0.000655418623118353	0.7556132766464	-0.00499925206579706	0.876025736721256	Mir669h	microRNA 669h(Mir669h)	No
100316832	NA	NA	0.00445025066811209	0.741149415806011	-0.00598901382060777	0.862150722087388	Mir1895	microRNA 1895(Mir1895)	No
100316833	-0.00231417309008862	0.492095318082081	0.0400317837651166	0.641403012819321	-0.0150761318901196	0.83680596792312	Mir1945	microRNA 1945(Mir1945)	YES
100316839	0.329453413942636	0.338998155054069	0.0664492926413934	0.66725242259442	0.0549321102548998	0.780997954745385	Mir1191	microRNA 1191(Mir1191)	No
100316840	-0.109216246581478	0.410042407706504	-0.00330805215563864	0.761420420288061	-0.0123530007308784	0.844058607842073	Mir1934	microRNA 1934(Mir1934)	No
100316841	NA	NA	NA	NA	NA	NA	Mir1961	microRNA 1961(Mir1961)	No
100316865	NA	NA	NA	NA	NA	NA	Gm10931	predicted gene 10931(Gm10931)	No
100316870	-0.100335896833614	0.383287645858913	NA	NA	NA	NA	Gm17821	DDB1 and CUL4 associated factor 5 pseudogene(Gm17821)	No
100316903	-0.565402023666785	0.514346198170679	0.272252100140261	0.395959695187732	0.0462790937122559	0.844642010762874	Gm20605	predicted gene 20605(Gm20605)	No
100316932	-0.165461105123747	0.540197911550593	0.0946415896490054	0.771911630385966	0.0358290932011788	0.907003375903776	Snora28	small nucleolar RNA, H/ACA box 28(Snora28)	YES
100317	-0.409689290194032	0.708384832643656	-0.196262895345407	0.811501097692944	-0.021142461087213	0.936255302148574	AU040320	expressed sequence AU040320(AU040320)	No
100322896	-2.21701822511252	0.0203199589324696	-0.0163296000859968	0.696594119017119	-0.00481561084517683	0.883533374513538	DTHD1	death domain containing 1(Dthd1)	No
100328588	-1.40327812407317	0.0463403863960056	0.21869908727554	0.436756648308314	0.0292156718549304	0.89489325914445	Gm21948	predicted gene, 21948(Gm21948)	No
100336	-0.0753609217258442	0.708992072300172	-0.302667588823766	0.777088071844038	-0.158069002019991	0.914755126079792	PPP1R8	protein phosphatase 1, regulatory (inhibitor) subunit 8(Ppp1r8)	YES
100340	0.759841317548409	0.572930621296194	-3.99422091907313	0	-0.614717391938686	0.107529924263492	SMPDL3B	sphingomyelin phosphodiesterase, acid-like 3B(Smpdl3b)	YES
100342	0.994143526683483	0.100178261986952	0.723342391797693	0.0512717899461995	-0.0149830628888475	0.933192769046152	FAM46B	family with sequence similarity 46, member B(Fam46b)	No
100379145	-0.791329638659194	0.140836520951346	0.159993545328803	0.478958540010055	0.0856968032526022	0.709198351372349	Snora23	small nucleolar RNA, H/ACA box 23(Snora23)	No
100380944	0.0795652653239339	0.568436055137202	-0.0257797579801476	0.844524072611271	0.0670765038367652	0.931309771789829	Ino80dos	INO80 complex subunit D, opposite strand(Ino80dos)	No
100382	4.78120298585338	8.72561272323035e-40	-0.0113815390923491	0.758045707304917	0.00670410062588203	0.88745884712508	AW011738	expressed sequence AW011738(AW011738)	No
100383	-0.409287456101377	0.708571945359316	0.135532206356202	0.832664645757409	-0.0496871400280635	0.93592138996592	BSDC1	BSD domain containing 1(Bsdc1)	No
100384868	NA	NA	NA	NA	NA	NA	Gm37013	predicted gene, 37013(Gm37013)	No
100384890	-0.119244896168816	0.349851926077241	NA	NA	NA	NA	D230030E09Rik	Riken cDNA D230030E09 gene(D230030E09Rik)	No
100415784	NA	NA	NA	NA	NA	NA	Gm17830	predicted gene, 17830(Gm17830)	No
100415785	NA	NA	NA	NA	NA	NA	Gm11559	predicted gene 11559(Gm11559)	No
100415787	-0.635505567503732	0.525397800097175	-0.379907649805574	0.481584849406859	-0.284082965116452	0.607052825900628	Tomm6os	translocase of outer mitochondrial membrane 6, opposite strand(Tomm6os)	No
100415914	0.263729754510141	0.259866161545362	NA	NA	NA	NA	Gm12505	predicted gene 12505(Gm12505)	No
100415915	-0.91873895234586	0.134576591864812	-0.0831584468556309	0.779792597332923	0.0491810565353367	0.906014336657453	A530072M11Rik	RIKEN cDNA gene A530072M11(A530072M11Rik)	YES
100415916	NA	NA	NA	NA	NA	NA	Gm15997	predicted gene 15997(Gm15997)	No
100416706	-0.140698379834782	0.647253415449481	0.45815559271038	0.310730079393237	0.19289462024596	0.700797436129586	Zfp729b	zinc finger protein 729b(Zfp729b)	No
100416830	0.0387650179165456	0.429506273086421	NA	NA	NA	NA	Zfp572	zinc finger protein 572(Zfp572)	No
100417125	NA	NA	NA	NA	NA	NA	Gm18409	mediator of cell motility 1 pseudogene(Gm18409)	No
100417514	NA	NA	NA	NA	NA	NA	Adh6b	alcohol dehydrogenase 6B (class V)(Adh6b)	No
100417675	NA	NA	NA	NA	NA	NA	Nlrp5-ps	NLR family, pyrin domain containing 5, pseudogene(Nlrp5-ps)	No
100417829	0.321717911581051	0.232763098073487	0.000655418623118353	0.75592273941604	-0.00499925206579706	0.876259441022967	Gm17757	GTPase, very large interferon inducible 1 pseudogene(Gm17757)	No
100417831	NA	NA	0.0422591881018758	0.632943586458802	0.015685371030738	0.835112622298562	Gm18853	GTPase, very large interferon inducible 1 pseudogene(Gm18853)	No
100418235	0.0994424191653121	0.394132852778544	0.0288278780592758	0.654183214357244	0.0148256081997205	0.833526602134197	C130030K03Rik	proteasome (prosome, macropain) subunit, alpha type 6 pseudogene(C130030K03Rik)	No
100434	-0.583726651404276	0.633815676035338	-0.34681985994029	0.538592315587582	0.126647603701466	0.912980882627942	SLC44A1	solute carrier family 44, member 1(Slc44a1)	No
100463512	0.132668714754264	0.332256098747646	0.0124134062354265	0.724364552357629	-0.000627382613678425	0.893999561710347	Gm20594	predicted gene, 20594(Gm20594)	No
100463519	-0.237621150776611	0.273253113790187	-0.0196841525922366	0.675405645621596	0.00589197694735559	0.871515675336617	BB283400	expressed sequence BB283400(BB283400)	No
100465	-0.107577363739088	0.645809235905246	-0.0489115896502614	0.826205189701167	-0.05629450602846	0.92407272078164	MOB3C	MOB kinase activator 3C(Mob3c)	No
100470	NA	NA	NA	NA	NA	NA	Lao1	L-amino acid oxidase 1(Lao1)	No
100473	NA	NA	-0.00171317630409135	0.750043422314605	0.00550782066259207	0.870026344805835	BB031773	expressed sequence BB031773(BB031773)	No
100494	-0.204648248215575	0.715879295319289	0.0726284487280276	0.850046486152845	0.0365391835429849	0.940060171562711	ZFAND2A	zinc finger, AN1-type domain 2A(Zfand2a)	No
100499512	NA	NA	NA	NA	NA	NA	Mir3475	microRNA 3475(Mir3475)	No
100499513	NA	NA	NA	NA	NA	NA	Mir3099	microRNA 3099(Mir3099)	No
100499514	0.0296409776110878	0.465412485944031	0.0110812406816498	0.729715322223014	0.00497962077568876	0.877121307911713	MIR2861	microRNA 2861(Mir2861)	No
100499517	NA	NA	NA	NA	NA	NA	Mir3072	microRNA 3072(Mir3072)	YES
100499518	NA	NA	NA	NA	NA	NA	Mir3470a	microRNA 3470a(Mir3470a)	No
100499519	-0.372059356069873	0.229827359233885	-0.0130890049714747	0.700877109840193	-0.00511481887006423	0.873596401785619	Mir3470b	microRNA 3470b(Mir3470b)	No
100499521	NA	NA	NA	NA	NA	NA	Mir3471-1	microRNA 3471-1(Mir3471-1)	No
100499523	-0.129337924276264	0.334673170668884	NA	NA	NA	NA	Mir3471-2	microRNA 3471-2(Mir3471-2)	No
100499527	NA	NA	NA	NA	NA	NA	ND	ND	No
100499528	NA	NA	-0.993911004750013	0.0873016904819788	-0.182992423073505	0.49781095409459	Mir3473a	microRNA 3473a(Mir3473a)	No
100499529	NA	NA	-0.0148480792421209	0.691956285351686	-0.00589296828029116	0.861645829484195	Mir3474	microRNA 3474(Mir3474)	No
100499530	NA	NA	NA	NA	NA	NA	Mir1906-2	microRNA 1906-2(Mir1906-2)	No
100500713	-0.00027330163596057	0.529198956708728	0.0163601249238153	0.840833541817441	0.0633025544596873	0.928394935232729	9530027J09Rik	RIKEN cDNA 9530027J09 gene(9530027J09Rik)	No
100502579	NA	NA	NA	NA	NA	NA	Gm19261	predicted gene, 19261(Gm19261)	No
100502582	-0.323238067817181	0.480167622103176	-0.108591327960505	0.560415969956605	-0.0208678196937963	0.870952508004194	Gm10923	ribosomal protein L23A pseudogene(Gm10923)	No
100502583	0.113917360904443	0.366078119525954	0.0563597183733935	0.612067222496981	0.00913433458502547	0.860241531266503	ND	ND	No
100502586	0.496229014194672	0.475237317226003	0.0435720107646079	0.778458957036492	-0.011738500797892	0.908899296794898	Gm19265	predicted gene, 19265(Gm19265)	No
100502590	0.132569359781398	0.332387326785486	NA	NA	NA	NA	4930469G21Rik	RIKEN cDNA 4930469G21 gene(4930469G21Rik)	No
100502592	NA	NA	NA	NA	NA	NA	LOC100502592	proline-rich proteoglycan 2-like(LOC100502592)	No
100502593	0.113917360904443	0.366308192529315	-0.00174283922912066	0.747673358024202	0.00551519414760384	0.867953936389746	Gm19269	predicted gene, 19269(Gm19269)	No
100502594	2.22778802566511	0.0146749297171755	-0.0218715319931545	0.681383005679523	0.022367973434779	0.819342869612452	ND	ND	No
100502597	NA	NA	NA	NA	NA	NA	Gm19272	predicted gene, 19272(Gm19272)	No
100502598	0.264430611954389	0.530303219333593	0.0193715175437813	0.777058190014641	0.0656022276768658	0.771554970943723	ND	ND	No
100502599	-0.0140372546017138	0.452224800903216	NA	NA	NA	NA	Gm19274	predicted gene, 19274(Gm19274)	No
100502601	0.487494928017692	0.207718968542441	-0.00308879187033282	0.756760296166905	0.0148571720200044	0.835719841305782	Gm19276	predicted gene, 19276(Gm19276)	No
100502602	NA	NA	NA	NA	NA	NA	Gm19277	predicted gene, 19277(Gm19277)	No
100502606	0.121795516779922	0.348498783207569	-0.00174283922912066	0.747803406737998	0.00551519414760384	0.86805771249039	Gm19279	predicted gene, 19279(Gm19279)	No
100502610	NA	NA	NA	NA	NA	NA	Gm19281	predicted gene, 19281(Gm19281)	No
100502618	NA	NA	-0.0213792818432048	0.67028956770486	0.00421125307650146	0.884293590307504	Gm19288	predicted gene, 19288(Gm19288)	No
100502619	-0.614340503835054	0.321714459749917	-0.0350628612910139	0.770412314315961	0.0560668889799599	0.784433055921871	AW046200	expressed sequence AW046200(AW046200)	YES
100502624	0.495197268500107	0.481983299774418	0.210165009240287	0.42773350822803	0.0683803747019127	0.753222468237911	Gm13483	predicted gene 13483(Gm13483)	No
100502626	0.796091062847989	0.120973133376804	0.293647961056219	0.483061556405218	0.215373860717517	0.573102091315695	ND	ND	No
100502628	NA	NA	-0.0612912006789685	0.823769228324865	-0.280413746028665	0.586192811434896	Gm19295	predicted gene, 19295(Gm19295)	No
100502629	0.518608409080162	0.178615852385309	-0.02156787095032	0.698824432813794	-0.00917792551551354	0.862377486973535	Gm12726	60S ribosomal protein L15-like(Gm12726)	No
100502630	0.178898115067492	0.557995498629832	-0.00999046971776544	0.810277795136281	0.0141952963205526	0.91966595712918	Gm15545	predicted gene 15545(Gm15545)	YES
100502635	-0.200024256166565	0.318989494559446	-0.043519862615018	0.632500423131673	-0.0147085916809222	0.839668779512264	Gm11525	predicted gene 11525(Gm11525)	No
100502636	-0.364529142743127	0.262609060960302	-0.041043105889755	0.656612799826905	-0.0154530466548433	0.84864293416032	Gm19299	predicted gene, 19299(Gm19299)	No
100502638	-0.11795985219998	0.352171419281093	NA	NA	NA	NA	Gm19301	predicted gene, 19301(Gm19301)	No
100502641	-0.0418961660168264	0.477542476493085	-0.0220335742461431	0.741228517518798	0.0275352021738181	0.817747962344741	Gm17511	ribosomal protein, large, P1 pseudogene(Gm17511)	No
100502643	NA	NA	NA	NA	NA	NA	Gm19303	predicted gene, 19303(Gm19303)	No
100502647	NA	NA	0.206622960202157	0.820445606286049	-0.00694570902050561	0.940256387993378	Gm11583	predicted gene 11583(Gm11583)	No
100502648	NA	NA	NA	NA	NA	NA	Gm19304	predicted gene, 19304(Gm19304)	No
100502649	-0.226299271179782	0.548515774718545	0.551673974179552	0.178466294578596	0.167925408896757	0.540715124582244	Gm17396	predicted gene, 17396(Gm17396)	No
100502653	0.563426675388233	0.29869122354964	-0.016990096238041	0.765475669593866	-0.000903498959426932	0.903916348047867	C130060C02Rik	RIKEN cDNA C130060C02 gene(C130060C02Rik)	No
100502659	NA	NA	NA	NA	NA	NA	Gm17522	predicted gene, 17522(Gm17522)	No
100502661	NA	NA	NA	NA	NA	NA	Gm15527	predicted gene 15527(Gm15527)	No
100502668	0.523889416809884	0.195226351055428	0.0671657775036529	0.594423140642216	0.00939248154423893	0.860057649213972	Gm19313	predicted gene, 19313(Gm19313)	No
100502669	0.13662935470486	0.49740373867931	-0.0130890049714747	0.7043409974426	-0.00511481887006423	0.875279566341309	ND	ND	No
100502670	0.154326381743016	0.496383109042203	2.12195565701658	0.000220662293547025	-0.0291943397279226	0.901089684770814	Gm16010	predicted gene 16010(Gm16010)	No
100502673	-0.141332414519795	0.490317951187092	-0.0745104951140861	0.598519138848989	-0.047333740026209	0.777880593664743	Gm19316	predicted gene, 19316(Gm19316)	No
100502679	NA	NA	NA	NA	NA	NA	Gm15577	predicted gene 15577(Gm15577)	No
100502680	0.154311501254698	0.341296364784647	-0.0403790488329519	0.647677055228089	0.00802793851396648	0.885948084079629	Gm10015	ubiquitin-conjugating enzyme E2 L3-like(Gm10015)	No
100502684	4.0824201354124	0.00211770930121569	-0.0130890049714747	0.700709682970074	-0.00511481887006423	0.873515065271879	Gm20621	predicted gene 20621(Gm20621)	No
100502686	0.815691962414282	0.485895714960428	-0.019733173559547	0.773068214690647	-0.00862783154467891	0.905134153142044	Gm15946	28S ribosomal protein S18c, mitochondrial-like(Gm15946)	No
100502687	NA	NA	0.0986548719792663	0.817292648722736	-0.45493586829457	0.314617551924485	ND	ND	No
100502694	-3.43870317804032	1.48331200098241e-05	-0.0246131491613887	0.752465857248741	-0.0500726620094517	0.77205083427869	Gm19325	predicted gene, 19325(Gm19325)	No
100502695	-0.70353388298308	0.380435250662512	-0.0013167400270131	0.78625015727521	0.0700497299286307	0.781412559957719	Gm17399	predicted gene, 17399(Gm17399)	No
100502697	0.298183629043845	0.405382573707059	0.0637253766839782	0.593986883408218	0.0306402360577114	0.800389189661682	Gm19327	predicted gene, 19327(Gm19327)	No
100502698	-0.629513864106608	0.639983652956597	0.495980461800925	0.321328591273262	0.091958710085825	0.930082614150681	rubcn	RUN domain and cysteine-rich domain containing, Beclin 1-interacting protein(Rubcn)	No
100502699	NA	NA	0.162863276836917	0.825583687331644	-0.133422492620487	0.92349374309439	ND	ND	No
100502700	0.362736322312389	0.492313049491221	0.336735414225802	0.408655360038657	0.312070829811013	0.396613878438925	AV039307	expressed sequence AV039307(AV039307)	No
100502702	-0.00634365123803636	0.468727493390304	-0.197048445904464	0.788071835365031	-0.0302267671892633	0.925773808369608	ND	ND	No
100502704	NA	NA	NA	NA	NA	NA	Gm19331	predicted gene, 19331(Gm19331)	No
100502705	-0.510069208226786	0.535282712227303	-0.0548978268672866	0.807527887312541	0.0830637552973126	0.910301244238943	ND	ND	No
100502706	NA	NA	NA	NA	NA	NA	ND	ND	No
100502708	-0.32218468160964	0.484771790086706	0.0827563611598465	0.608099122400885	0.00533730913766429	0.90413156710193	ND	ND	No
100502712	NA	NA	NA	NA	NA	NA	Gm19335	predicted gene, 19335(Gm19335)	No
100502716	NA	NA	NA	NA	NA	NA	Gm17267	predicted gene, 17267(Gm17267)	No
100502720	-1.59636561745278	0.00209943819618339	0.871244105995116	0.0642201447404062	0.130796501505737	0.679923133640152	Gm16144	predicted gene 16144(Gm16144)	No
100502721	0.0177258646211358	0.463548011292187	-0.0021496531542733	0.757843816852166	-0.00363496223447494	0.885739821533995	Gm19337	predicted gene, 19337(Gm19337)	No
100502723	NA	NA	NA	NA	NA	NA	Tsga8	testis specific gene A8(Tsga8)	No
100502727	0.0151314921231949	0.468352778610076	0.0154107355598419	0.687673185909608	-0.000678908275316768	0.889434408097914	Gm19340	NADH dehydrogenase [ubiquinone] 1 alpha subcomplex subunit 5-like(Gm19340)	No
100502732	0.699127545427032	0.136142584436377	-0.0158807460863104	0.685807213528057	0.00377312946354616	0.884597050809777	Gm19343	predicted gene, 19343(Gm19343)	No
100502733	0.219983521311186	0.520234197692018	-0.048793015900278	0.66689520162936	0.0110168437003887	0.900251773798805	Gm19344	predicted gene, 19344(Gm19344)	No
100502734	-0.939332024645915	0.126152075825141	0.373518081278692	0.337989272878658	0.243670682757719	0.465154271484945	Gm16023	predicted gene 16023(Gm16023)	No
100502736	-0.508507833310157	0.171028392625362	-2.28627471588932	0.029061123817375	-0.0420676168222858	0.794452202674219	Gm19345	predicted gene, 19345(Gm19345)	No
100502741	-0.0361899466165537	0.532776295087526	-0.0652449768952141	0.663312938803066	-0.000975464247796618	0.906390177531379	ND	ND	No
100502742	-0.562680514162915	0.505696665571369	-0.699039526487604	0.107238704472899	-0.0526753906049746	0.909656815427727	1700007L15Rik	RIKEN cDNA 1700007L15 gene(1700007L15Rik)	No
100502743	0.0692491129912755	0.479694438350699	-0.0227654561546922	0.695085370526815	0.00070516637060328	0.900836513956383	Gm13369	heterogeneous nuclear ribonucleoprotein A3-like(Gm13369)	No
100502745	-0.632938248056635	0.196791247830128	-0.236437612835838	0.401353333325055	-0.0579714711714486	0.780205902570334	2900009J06Rik	RIKEN cDNA 2900009J06 gene(2900009J06Rik)	No
100502747	-0.19392111546351	0.345206262603836	0.0538356730465836	0.616146712805228	0.00912550465507872	0.86030827458386	ND	ND	No
100502750	-0.11795985219998	0.352232184466471	-0.00174283922912066	0.745550532778711	0.00551519414760384	0.866254809918734	Gm19351	predicted gene, 19351(Gm19351)	No
100502751	-0.653977679214824	0.514609167521201	0.0685248555018631	0.802098249223977	-0.0439259546117281	0.916398427452021	Gm17251	predicted gene, 17251(Gm17251)	No
100502752	NA	NA	NA	NA	NA	NA	A130015J22Rik	RIKEN cDNA A130015J22 gene(A130015J22Rik)	No
100502755	-0.0145468761709048	0.446969724287669	NA	NA	NA	NA	ND	ND	No
100502757	-0.577772076367812	0.512994613044875	-0.161854343441101	0.809821841497869	-0.177725791009499	0.882157357356019	Gm17259	predicted gene, 17259(Gm17259)	No
100502763	-0.602702550029127	0.499559819610453	-0.18445738944671	0.645475685794824	-0.0122411854158194	0.916834423479498	Prox2os	prospero homeobox 2 opposite strand(Prox2os)	No
100502764	-1.96133046024462	0.000291248776084536	0.35739030487471	0.398440223505642	0.046171852868335	0.914386770662051	Gm16617	predicted gene, 16617(Gm16617)	No
100502766	0.134054349190035	0.688091594489523	-0.0615237569389615	0.847497713425328	-0.0837650637213826	0.934024403696789	KIFC1	kinesin family member C1(Kifc1)	No
100502768	NA	NA	-0.00174283922912066	0.746945717397452	0.00551519414760384	0.867372622960791	Gm19359	predicted gene, 19359(Gm19359)	No
100502772	-1.34951669328922	0.00177196361479793	0.243274689986256	0.655306245554799	0.218394846369954	0.624734597086889	ND	ND	No
100502773	-0.120437165951718	0.3449559679666	NA	NA	NA	NA	ND	ND	No
100502774	-3.99539823671618	0.0152962121795097	0.000655418623118353	0.755492663406247	-0.00499925206579706	0.875934602140655	ND	ND	No
100502777	-2.04316956811652	5.05261111716888e-05	0.155779274196567	0.566859678421543	-0.0485256286330481	0.843639135915955	Gm38422	predicted gene, 38422(Gm38422)	No
100502778	-0.15182442669258	0.516074908212018	-0.046110881946379	0.844270342138631	-0.0969690430572428	0.928532738014287	ND	ND	No
100502779	0.62738259021243	0.20410022828769	0.0439521713607914	0.83027989234612	0.0473902814090724	0.927314627074886	Gm12356	predicted gene 12356(Gm12356)	No
100502783	0.111433585350108	0.35972294545432	-0.0955430438116234	0.844919931628816	-0.12979957119816	0.928999992263504	ND	ND	No
100502786	NA	NA	NA	NA	NA	NA	ND	ND	No
100502789	-1.57875278108477	0.00243787408477587	0.691843190874479	0.103504173022933	0.464357353240358	0.230223115387867	Gm17552	predicted gene, 17552(Gm17552)	No
100502795	NA	NA	NA	NA	NA	NA	ND	ND	No
100502796	0.136293932304064	0.405673369082445	-0.00140578270642721	0.760521033699165	-0.00463846550525388	0.88442866456014	Gm19378	predicted gene, 19378(Gm19378)	No
100502800	0.538022992144578	0.257428457675539	0.052915057262588	0.617840582736361	0.02275158872728	0.819933689984885	Gm19382	predicted gene, 19382(Gm19382)	No
100502801	NA	NA	0.242078742505966	0.765459865812384	0.0567153423387134	0.920015426054009	Gm19383	predicted gene, 19383(Gm19383)	No
100502803	NA	NA	NA	NA	NA	NA	Gm11562	predicted gene 11562(Gm11562)	No
100502805	NA	NA	NA	NA	NA	NA	ND	ND	No
100502807	1.58083003198549	0.0544109347931647	0.0750049425033294	0.574564336867529	0.0195578442158516	0.823316964770453	Gm19385	predicted gene, 19385(Gm19385)	No
100502808	NA	NA	NA	NA	NA	NA	Gm19386	predicted gene, 19386(Gm19386)	No
100502811	-4.69688996198222	0.0108834525648188	-0.0750894884830517	0.57801983091047	-0.0134821874807433	0.844724990020909	ND	ND	No
100502813	0.220660396032546	0.561327849472538	-0.665923426409172	0.13010393075803	0.0116899524494072	0.913488200361003	Gm19391	predicted gene, 19391(Gm19391)	No
100502816	-0.0882678573731793	0.476263115497353	0.0124134062354265	0.725047198526305	-0.000627382613678425	0.894280549486245	ND	ND	No
100502818	NA	NA	NA	NA	NA	NA	ND	ND	No
100502819	-0.015704099694447	0.438015582200814	-0.0126090329339283	0.719489441054153	-0.00492303525187468	0.880986894423278	BC065403	cDNA sequence BC065403(BC065403)	No
100502820	0.874042421281133	0.107525920064951	0.0595632668205152	0.6204712921092	0.0290203758636105	0.812574663398367	Gm19395	predicted gene, 19395(Gm19395)	No
100502821	-0.172688405513359	0.307134972868463	NA	NA	NA	NA	ND	ND	No
100502824	0.103343760708707	0.38081379863641	NA	NA	NA	NA	Gm19399	predicted gene, 19399(Gm19399)	No
100502825	0.214096659449952	0.600916199860747	-1.0097067335756	0.0028614143048908	-0.235835507033737	0.669709209612843	Rpl37rt	ribosomal protein L37, retrotransposed(Rpl37rt)	No
100502827	0.149767784559302	0.370077318543184	-0.371956659590684	0.454375253568056	-0.382333580242828	0.400920941213784	ND	ND	No
100502828	-0.726756605104919	0.162110139122078	-0.0557844233068441	0.774731189768183	0.0338859467945185	0.903514295279139	Gm19401	predicted gene, 19401(Gm19401)	No
100502829	0.527795951227993	0.17738580036578	0.0167316610955517	0.684105250800311	0.0100082122196488	0.84677025789703	Gm9899	predicted gene 9899(Gm9899)	No
100502831	NA	NA	NA	NA	NA	NA	Gm19402	predicted gene, 19402(Gm19402)	No
100502833	NA	NA	NA	NA	NA	NA	ND	ND	No
100502834	-4.98560111516854	0.00730006628563254	-0.157812795314925	0.48616376824064	0.00543420402862041	0.904460310052566	Gm15972	predicted gene 15972(Gm15972)	No
100502835	NA	NA	NA	NA	NA	NA	ND	ND	No
100502841	-0.269865606020691	0.692595178912009	0.345784107464605	0.457420200874897	0.310575005963019	0.468254275898189	EPG5	ectopic P-granules autophagy protein 5 homolog (C. elegans)(Epg5)	No
100502842	NA	NA	NA	NA	NA	NA	Gm14718	predicted gene 14718(Gm14718)	No
100502845	0.936349814331489	0.101331320639715	0.0352919141985647	0.674152118107904	-0.0117992917635126	0.862020794053982	Gm19409	predicted gene, 19409(Gm19409)	No
100502846	-4.03954699978354	0	-5.18918991178543	0	-1.68698749039919	9.68944820771631e-07	Gm19410	predicted gene, 19410(Gm19410)	No
100502849	-0.0909163849835791	0.5720591835111	0.151872237404377	0.817131174563404	-0.114091690142922	0.921030595613603	Gm19412	predicted gene, 19412(Gm19412)	No
100502853	-1.21684822473923	0.023401724953996	-0.442887007463986	0.256525549664132	-0.955546317692924	0.045303809744486	Gm14002	predicted gene 14002(Gm14002)	No
100502854	-0.739827609620262	0.541138267702366	-0.237855661874251	0.796400518067371	0.00875799804760364	0.936039011512948	D030029J20Rik	RIKEN cDNA D030029J20 gene(D030029J20Rik)	No
100502856	-0.100335896833614	0.381838732484489	NA	NA	NA	NA	Gm15848	predicted gene 15848(Gm15848)	No
100502857	NA	NA	-0.00187314451729735	0.74349892732369	0.00654333493260262	0.859266347168142	Gm19417	predicted gene, 19417(Gm19417)	No
100502861	-0.0869759978352814	0.501318598083596	-0.0972449206228711	0.553913568041428	-0.0120193651770078	0.881165767063809	CCDC13	coiled-coil domain containing 13(Ccdc13)	No
100502863	0.22920497854543	0.52722241896802	0.00595409940392689	0.778057292223237	-0.0352810276547857	0.834027049296339	ND	ND	No
100502864	NA	NA	-0.0366467604236631	0.637140466911175	0.000908602851071825	0.897954098412993	Gm15756	predicted gene 15756(Gm15756)	No
100502865	NA	NA	NA	NA	NA	NA	2300003K06Rik	RIKEN cDNA 2300003K06 gene(2300003K06Rik)	No
100502866	NA	NA	NA	NA	NA	NA	Gm20963	predicted gene, 20963(Gm20963)	No
100502868	0.127813399269407	0.336747213886683	NA	NA	NA	NA	Gm20597	predicted gene, 20597(Gm20597)	No
100502869	0.287271106231691	0.515398222875986	0.161699262856064	0.472286344190339	0.0781281452161178	0.721742749644632	Gm19422	predicted gene, 19422(Gm19422)	No
100502871	-0.152958771285215	0.391780014874869	-0.0170843768675555	0.680962050347091	-0.00685819067688554	0.856642646162065	Gm19424	predicted gene, 19424(Gm19424)	No
100502872	-0.0426199859488684	0.475090551729699	NA	NA	NA	NA	ND	ND	No
100502874	-0.693369244402252	0.518566334746408	-0.237957838380189	0.610970822619817	-0.0636799901643375	0.913199881474084	Gm19426	predicted gene, 19426(Gm19426)	No
100502875	NA	NA	-0.0159697783358969	0.696305298610879	-3.28853899962654e-05	0.898857080521991	Gm12676	predicted gene 12676(Gm12676)	No
100502876	0.0994424191653121	0.399111411351973	NA	NA	NA	NA	KCNMB3	potassium large conductance calcium-activated channel, subfamily M, beta member 3(Kcnmb3)	No
100502887	NA	NA	NA	NA	NA	NA	Olfr331	olfactory receptor 331(Olfr331)	No
100502888	-1.70332646326982	0.0294323202036033	-0.0699276223057844	0.589010110471472	-0.0182772796995359	0.832322581564203	Gm19434	predicted gene, 19434(Gm19434)	No
100502889	NA	NA	0.0662608386668457	0.588393063407157	0.0235105865268432	0.814500812058546	ND	ND	No
100502891	-0.014810448243931	0.441654494273229	-0.184733376415631	0.795811674018594	-0.167145925617618	0.807769941081746	ND	ND	No
100502892	0.111433585350108	0.362485044902308	-0.033683972684731	0.642535321763999	-0.00635509587723608	0.871009053734616	Gm19437	predicted gene, 19437(Gm19437)	No
100502895	-0.133640523055624	0.33584137706917	-0.0242309152566397	0.674390110730275	0.0196400227386626	0.826078665013828	Gm19439	predicted gene, 19439(Gm19439)	No
100502896	NA	NA	NA	NA	NA	NA	Gm11238	predicted gene 11238(Gm11238)	No
100502897	1.65027365133888	4.95204782680202e-18	-0.0779216818168455	0.8291287138702	-0.0969914721835322	0.922257454387739	Gm12854	predicted gene 12854(Gm12854)	No
100502898	-1.73950870127544	0.028711957944158	0.051883824525094	0.628233335857557	0.0343264211298324	0.799173563476296	Gm19440	predicted gene, 19440(Gm19440)	No
100502901	0.111433585350108	0.361255129620721	NA	NA	NA	NA	ND	ND	No
100502902	-0.847650235120746	0.123216845689348	-0.218460995470399	0.78444308036002	-0.17679882803393	0.77334793968064	Gm19443	predicted gene, 19443(Gm19443)	No
100502904	NA	NA	NA	NA	NA	NA	Gm19445	predicted gene, 19445(Gm19445)	No
100502906	0.185907587230675	0.303410677098184	0.289809120767598	0.481410518815587	0.161103004307657	0.681825357128213	Gm19446	predicted gene, 19446(Gm19446)	No
100502907	NA	NA	-0.246472664128526	0.797068764552436	-0.168247661444852	0.913685836582897	ND	ND	No
100502911	NA	NA	-0.00171317630409135	0.749314494407247	0.00550782066259207	0.869449465558802	ND	ND	No
100502912	0.466589806601283	0.501611617557418	0.242913900835305	0.764984997263876	0.107828609182256	0.909094950467171	Gm17315	predicted gene, 17315(Gm17315)	No
100502913	-0.631090142575068	0.420375265024261	0.388139813449901	0.316684709388848	0.0333197183108982	0.910600145612334	Gm16244	predicted gene 16244(Gm16244)	No
100502914	0.662640032381127	0.182198365036552	0.0170293342530469	0.759381986430144	0.0143369385543051	0.855274619610137	Gm19451	predicted gene, 19451(Gm19451)	No
100502917	NA	NA	NA	NA	NA	NA	Gm12130	predicted gene 12130(Gm12130)	No
100502918	NA	NA	-0.0701076241124242	0.588055622659431	-0.0134032560885311	0.847112454903835	ND	ND	No
100502920	0.216123824360501	0.497002533169672	0.0284942821884442	0.741347071930237	-0.0123424984006381	0.885827606438564	Gm16998	predicted gene, 16998(Gm16998)	YES
100502921	NA	NA	NA	NA	NA	NA	Gm10142	predicted gene 10142(Gm10142)	No
100502923	NA	NA	NA	NA	NA	NA	Gm17619	predicted gene, 17619(Gm17619)	No
100502924	NA	NA	NA	NA	NA	NA	Gm38423	predicted gene, 38423(Gm38423)	No
100502925	-1.47191586325984	0.000695588415310455	-0.263886517064838	0.572694123783334	0.0019727422531247	0.923473449755687	ND	ND	No
100502928	NA	NA	NA	NA	NA	NA	9430032J07Rik	RIKEN cDNA 9430032J07 gene(9430032J07Rik)	No
100502931	-0.052327309439247	0.42792640760775	-0.300996022493024	0.736735489826616	-1.08705862229014	0.00070752310461964	Gm15821	predicted gene 15821(Gm15821)	No
100502932	-0.100335896833614	0.38620911594737	-0.00165620608175484	0.754557315093258	0.000584056013751787	0.896196006612455	Gm13544	predicted gene 13544(Gm13544)	No
100502933	0.0889227357016688	0.406060836044475	0.0224669060458252	0.667395082715731	0.0075187125476197	0.855543220495197	Gm19461	predicted gene, 19461(Gm19461)	No
100502934	-0.103312257606199	0.37534443540707	-0.0126090329339283	0.71814714960525	-0.00492303525187468	0.880314089033835	Gm13842	predicted gene 13842(Gm13842)	No
100502935	-3.11065948891896	0.00220129024251133	-0.0748236565670001	0.587886693570771	-0.0111267285951569	0.881427116954036	ND	ND	No
100502936	NA	NA	NA	NA	NA	NA	E330021D16Rik	RIKEN cDNA E330021D16 gene(E330021D16Rik)	No
100502937	0.504614098870968	0.17748046657924	NA	NA	NA	NA	Gm19463	predicted gene, 19463(Gm19463)	No
100502938	-0.161253084491032	0.592593271015705	-0.0104070603680789	0.80079062359748	0.0852143093395513	0.82500043091697	Gm17491	predicted gene, 17491(Gm17491)	No
100502942	0.121795516779922	0.346392027237193	0.0129109475527299	0.708968053620691	-0.000640119459447863	0.890681679996587	Gm4814	predicted gene 4814(Gm4814)	No
100502943	NA	NA	NA	NA	NA	NA	ND	ND	No
100502945	0.42618030563229	0.23017345833758	-0.0112136219690641	0.737656019712266	-0.0130944037759684	0.840767918338572	Gm19466	predicted gene, 19466(Gm19466)	No
100502946	0.522209880415937	0.277150997567057	-0.0547976618067681	0.818107576182583	-0.0239533321993333	0.925312035405673	Gm16796	predicted gene, 16796(Gm16796)	No
100502950	0.215430037211337	0.28330440636856	-0.0104566061066274	0.733340516062491	-0.00954483382048688	0.848426228291403	Gm3336	predicted gene 3336(Gm3336)	No
100502953	NA	NA	NA	NA	NA	NA	Gm10100	predicted gene 10100(Gm10100)	No
100502956	NA	NA	NA	NA	NA	NA	Gm19471	predicted gene, 19471(Gm19471)	No
100502959	-0.0257804599204444	0.519248223692267	-0.00974052281895763	0.853215127961827	-0.0323463717017991	0.939660681124331	AV051173	expressed sequence AV051173(AV051173)	YES
100502960	NA	NA	-0.416144712166975	0.437665570178655	-0.254201761203366	0.697552914045829	Gm19474	predicted gene, 19474(Gm19474)	No
100502961	NA	NA	NA	NA	NA	NA	ND	ND	No
100502965	1.11725942157294	0.0752543062807328	0.00575079284259105	0.76263565343906	0.0186921768065853	0.832274052532778	ND	ND	No
100502967	NA	NA	NA	NA	NA	NA	Speer4c	spermatogenesis associated glutamate (E)-rich protein 4C(Speer4c)	No
100502969	-0.140820703727428	0.328823474918776	0.0412553605680367	0.629366484786656	0.0154416997972687	0.832564800992804	ND	ND	No
100502970	0.111433585350108	0.358656037089451	-0.0126090329339283	0.7137228242992	-0.00492303525187468	0.878096461896911	ND	ND	No
100502973	0.0994424191653121	0.399805897061045	NA	NA	NA	NA	Gm12996	predicted gene 12996(Gm12996)	No
100502975	0.121795516779922	0.348066622980356	0.0129109475527299	0.711777706181013	-0.000640119459447863	0.891762585616031	ND	ND	No
100502978	-1.12079222884852	0.081283595746555	NA	NA	NA	NA	Gm19484	predicted gene, 19484(Gm19484)	No
100502979	0.0440152873170107	0.47010773207578	-0.00171317630409135	0.749058108380178	0.00550782066259207	0.869246292677554	Gm17546	predicted gene, 17546(Gm17546)	No
100502981	NA	NA	-0.467176721420857	0.227999924649432	-0.139746785761714	0.634381109799188	Gm19486	predicted gene, 19486(Gm19486)	No
100502982	0.039886995428831	0.550868984527223	-0.159832605597987	0.508500601144852	-0.055901787873314	0.785155327843929	BC037704	cDNA sequence BC037704(BC037704)	No
100502984	0.370391132661811	0.215077290283979	0.176365504444785	0.44067848521915	0.0804282914017854	0.712701867888088	ND	ND	No
100502985	-0.230380935393698	0.537328241783327	0.640014034439378	0.113491970567657	-0.0201088329386021	0.928639064763473	Gm10814	predicted gene 10814(Gm10814)	No
100502987	0.878484079404634	0.516112503015368	-0.0540617257947436	0.824424376472572	-0.0122797004828473	0.929685322894511	Gm17066	predicted gene 17066(Gm17066)	No
100502989	-0.446800104411269	0.194949809041255	-0.273266298997627	0.731036349503876	-0.0979087583256126	0.915513769210375	ND	ND	No
100502992	-0.311329288310464	0.311093441678105	-0.0138920735102355	0.787456754214592	0.0231725289700553	0.908498704654332	ND	ND	No
100502995	-0.0131641879908596	0.46582928621762	0.0149331907106083	0.838445579603909	-0.0192415103225207	0.93262138571464	Gm19494	predicted gene, 19494(Gm19494)	No
100502997	-0.231298437196609	0.291527501574722	-0.0354702151549049	0.649888614928224	-0.00394127444343981	0.894847096921223	ND	ND	No
100502999	4.27325492018144	0.0163139094008419	0.0129109475527299	0.707946319560747	-0.000640119459447863	0.890289406871723	Gm19497	predicted gene, 19497(Gm19497)	No
100503000	4.29670969900625	1.65866934317546e-06	-0.0971544740460333	0.57730947407642	-0.109071495961886	0.654670822871642	Zfp993	zinc finger protein 993(Zfp993)	No
100503002	0.572808217328293	0.513069666622932	-0.00451156989823972	0.787814508630797	0.048247106322259	0.863911840885141	Gm38424	predicted gene, 38424(Gm38424)	No
100503003	0.0305522186991699	0.507769808432843	-0.326822595032917	0.509607307218802	-0.000547186223671752	0.927300862239657	Gm17484	predicted gene, 17484(Gm17484)	No
100503007	-0.834709853328812	0.115117673911386	0.00352879354146042	0.763182664530499	0.0202288607295402	0.827040143458744	Gm19500	predicted gene, 19500(Gm19500)	No
100503008	NA	NA	NA	NA	NA	NA	Gm19501	predicted gene, 19501(Gm19501)	No
100503012	0.105842202499372	0.597794448828548	0.122206694435598	0.54831068083136	0.0243554563350912	0.855220777129863	Gm19503	cytochrome c oxidase subunit 7B, mitochondrial-like(Gm19503)	No
100503014	-0.259249052819004	0.262448221694996	0.0129109475527299	0.709877555169417	-0.000640119459447863	0.891031222285443	Gm19505	PCNA-associated factor-like(Gm19505)	No
100503019	NA	NA	NA	NA	NA	NA	Gm16551	predicted gene 16551(Gm16551)	No
100503021	0.298108442940004	0.501025526868783	0.0339957614697383	0.766813635485438	-0.00418405004513837	0.905381820900052	Gm19510	predicted gene, 19510(Gm19510)	No
100503023	-1.44504493175215	0.0227843743995765	-0.0199372303850602	0.769210595572416	0.0582903860811334	0.76876589169096	Gm12843	predicted gene 12843(Gm12843)	No
100503024	0.60120084998571	0.517204389668731	0.0878217512139068	0.771407796052131	-0.0693763278411688	0.79312579445003	ND	ND	No
100503026	0.111433585350108	0.364404158183736	-0.00171317630409135	0.750622750829295	0.00550782066259207	0.870484030620209	Gm19514	predicted gene, 19514(Gm19514)	No
100503027	-0.10131564124657	0.408562663395944	-0.260415652397517	0.781577552863059	-0.0994050351826064	0.920716676962572	ND	ND	No
100503033	-1.07721831670121	0.0818377671951502	-0.10395319459177	0.536189560682973	0.000811255755850123	0.901535698838054	Gm19519	predicted gene, 19519(Gm19519)	No
100503034	-2.04369387476977	0.00543031165828954	2.55545020998381	6.92137651566468e-08	0.124152811073488	0.681308782547906	Gm15228	predicted gene 15228(Gm15228)	No
100503036	NA	NA	NA	NA	NA	NA	1700015G11Rik	RIKEN cDNA 1700015G11 gene(1700015G11Rik)	No
100503038	NA	NA	NA	NA	NA	NA	Gm19521	predicted gene, 19521(Gm19521)	No
100503040	-0.000530333930218024	0.482852925437727	-0.0146890214453538	0.726713441323821	-0.00490542716771191	0.883178113287371	Gm19522	predicted gene, 19522(Gm19522)	No
100503041	-1.78199887648935	1.52488453414923e-05	0.103502741093966	0.80892943609992	-0.355340999735869	0.426443565029874	PDZD7	PDZ domain containing 7(Pdzd7)	YES
100503043	-0.37148316793178	0.731829980422649	-0.17433690328136	0.806364259167474	-0.912520544788419	0.00531338158462719	ARMCX4	armadillo repeat containing, X-linked 4(Armcx4)	No
100503044	1.08999343596192	0.0803628648575627	-0.0160671618375987	0.73079920128962	-0.0148101667817296	0.836530047177408	A730020M07Rik	RIKEN cDNA A730020M07 gene(A730020M07Rik)	No
100503045	NA	NA	-0.00649250117762373	0.738103484745839	-0.00677032812291416	0.857429870241336	ND	ND	No
100503047	NA	NA	-0.0348891939327742	0.639753819289264	-0.00688746839257435	0.861104114195638	LOC100503047	eukaryotic translation initiation factor 1A, X-chromosomal-like(LOC100503047)	No
100503050	0.603453189373043	0.174261682133994	0.000974906474565043	0.779496730822358	0.0454551777075846	0.810948706913308	Rapgef3os2	Rap guanine nucleotide exchange factor (GEF) 3, opposite strand 2(Rapgef3os2)	No
100503053	-0.0136639736255389	0.460097310424414	NA	NA	NA	NA	Gm14517	predicted gene 14517(Gm14517)	No
100503054	-0.10219146414005	0.380381121358089	0.582042561137269	0.170109763692565	0.151964331222448	0.907731350984693	ND	ND	No
100503055	0.689828674557383	0.136044741954659	-0.0711351292847735	0.605953877609282	-0.0253857652531827	0.825317416080488	ND	ND	No
100503057	-0.308810279242134	0.240209790270301	NA	NA	NA	NA	ND	ND	No
100503060	-1.02907776479176	0.0835078516149544	-0.127394137795769	0.787542676321939	-0.105259551683969	0.826988449266899	Gm19531	predicted gene, 19531(Gm19531)	No
100503066	-0.362286631440073	0.519892932254761	0.154706333439441	0.558484137045897	0.0104499002809352	0.908962270807741	Gm14966	predicted gene 14966(Gm14966)	No
100503068	5.05505290040912	0.00809487927869264	0.0124134062354265	0.723355678526457	-0.000627382613678425	0.893584594295976	Gm11549	predicted gene 11549(Gm11549)	No
100503072	NA	NA	NA	NA	NA	NA	Gm16291	predicted gene 16291(Gm16291)	No
100503073	-1.02633393794048	0.0847208648611921	1.41783280701003	0.0277294640516889	0.239036179614574	0.376318113239163	Gm19537	predicted gene, 19537(Gm19537)	No
100503074	-0.0164666617946062	0.435538277636329	-0.00174283922912066	0.746212806950006	0.00551519414760384	0.866785944831475	2610016A17Rik	RIKEN cDNA 2610016A17 gene(2610016A17Rik)	No
100503076	1.01147351118704	0.0880873009964082	-0.312268560008053	0.77411242203816	-0.413442477865753	0.436302954766777	ND	ND	No
100503078	NA	NA	NA	NA	NA	NA	Gm19541	predicted gene, 19541(Gm19541)	No
100503082	-0.93641414627023	0.132324694584562	-0.110650474166734	0.782634447595141	-0.0806457176698303	0.877274350825468	2010110K18Rik	RIKEN cDNA 2010110K18 gene(2010110K18Rik)	No
100503083	1.25362148944247	0.00850772140224407	-0.768414394425042	0.0831338386911154	-0.235476658931365	0.48891549328228	Gm19544	predicted gene, 19544(Gm19544)	No
100503084	0.176022549667133	0.354469245356401	0.387811283190032	0.741918480427927	0.228784896870627	0.91559322997732	ND	ND	No
100503085	-0.492854250481472	0.288380565765672	-0.0193557482025489	0.683692289983149	-0.0176551050962372	0.826573751964	KLHL3	kelch-like 3(Klhl3)	No
100503089	NA	NA	NA	NA	NA	NA	ND	ND	No
100503091	-0.0136639736255389	0.459053522325136	NA	NA	NA	NA	Gm19549	predicted gene, 19549(Gm19549)	No
100503094	0.338010519674195	0.275985863536686	0.106634647783883	0.540552935164745	0.0518163451033124	0.766570409378072	Gm19551	predicted gene, 19551(Gm19551)	No
100503095	0.0154326595107142	0.488612802396184	0.0213488823820889	0.679724072180825	0.0110064377509542	0.84777225837142	Gm19552	predicted gene, 19552(Gm19552)	No
100503096	NA	NA	NA	NA	NA	NA	Gm19553	predicted gene, 19553(Gm19553)	No
100503099	0.371152745030334	0.231296380185263	0.000655418623118353	0.75545817499238	-0.00499925206579706	0.875908537942398	Gm19554	predicted gene, 19554(Gm19554)	No
100503101	-0.679291569291217	0.325756729645119	-0.1028574918471	0.570072756136224	0.00372123842649575	0.904907991274952	Gm17388	predicted gene, 17388(Gm17388)	No
100503104	0.0928601565327623	0.542826308558252	0.100365492031074	0.79522075740643	-0.113412547278552	0.806804807099071	Gm19557	predicted gene, 19557(Gm19557)	No
100503106	NA	NA	NA	NA	NA	NA	Gm13944	predicted gene 13944(Gm13944)	No
100503109	-0.049682679789871	0.521941783903283	-0.136140548214596	0.803302097816738	0.00632308427338931	0.928665597541844	Gm16059	predicted gene 16059(Gm16059)	No
100503115	NA	NA	-0.0146465949680168	0.694060427058656	-0.00577843266958963	0.863324702145451	ND	ND	No
100503116	-1.17186476175184	0.0776181061967671	-0.0107841666426928	0.761810635424442	0.0130833398470948	0.85498698132877	ND	ND	No
100503117	0.186913433008581	0.31256458537062	NA	NA	NA	NA	2010010A06Rik	RIKEN cDNA 2010010A06 gene(2010010A06Rik)	No
100503119	NA	NA	NA	NA	NA	NA	ND	ND	No
100503120	-3.36448859114943	2.0614912106164e-06	-0.0543836960988759	0.66668046632704	-0.0267312149046277	0.834122025351434	A930006K02Rik	RIKEN cDNA A930006K02 gene(A930006K02Rik)	No
100503122	0.198104197704191	0.488431423488339	-0.0785410032658174	0.812494156147713	-0.000582241061143429	0.927657084879401	Gm19565	predicted gene, 19565(Gm19565)	No
100503125	0.425807572377566	0.198716696729857	-0.0680019684722458	0.594150595937159	-0.00895277092200583	0.881958047991504	Gm10913	60S ribosomal protein L29-like(Gm10913)	No
100503127	0.0771458161663578	0.425608541041908	NA	NA	NA	NA	Gm19566	60S ribosomal protein L15-like(Gm19566)	No
100503130	0.0994424191653121	0.397114216357273	-0.124800071116772	0.80036539325043	-0.331727368383592	0.451960303236666	Gm15964	predicted gene 15964(Gm15964)	No
100503131	-0.0192676121907967	0.47878335390788	0.0197696675258755	0.846211320545331	-0.216444528240665	0.840680549568281	ND	ND	No
100503134	-1.09584177246188	0.0559696154105688	-0.102135380029431	0.731187028885682	-0.182543789105703	0.52710261754034	Gm19569	predicted gene, 19569(Gm19569)	No
100503147	0.985951229210045	0.0920484876985616	-0.0653045673661971	0.592782061562936	-0.0181464549807113	0.829885615784033	Gm13293	predicted gene 13293(Gm13293)	No
100503150	NA	NA	NA	NA	NA	NA	ND	ND	No
100503152	-1.42828879837789	0.00468594197186787	-0.0831864352166077	0.789780939194766	0.110902699150188	0.77357008041602	Gm19578	predicted gene, 19578(Gm19578)	No
100503154	NA	NA	-0.0549869814733592	0.609968486277748	0.00305084944202285	0.896607985783002	Gm19579	predicted gene, 19579(Gm19579)	No
100503157	1.97775907831965	0.0430662195679936	-0.215231982559375	0.605542578644278	-0.00297679675892343	0.919610218245941	Gm15471	predicted gene 15471(Gm15471)	No
100503166	-0.231213833172008	0.520310005379997	0.0211173128745591	0.769889568023046	-0.013635708273408	0.901414459748802	1700048M11Rik	RIKEN cDNA 1700048M11 gene(1700048M11Rik)	No
100503167	NA	NA	0.0110812406816498	0.729737101747289	0.00497962077568876	0.877134076736516	Gm13752	predicted gene 13752(Gm13752)	No
100503169	NA	NA	NA	NA	NA	NA	ND	ND	No
100503175	0.0159789890158627	0.472478669973358	0.122028739841113	0.774157741168693	0.218826615102609	0.517612418042126	Gm19582	predicted gene, 19582(Gm19582)	No
100503176	NA	NA	-0.197998363601017	0.772734079545664	-0.253119736249795	0.545601473401268	ND	ND	No
100503178	-0.0447221055802943	0.649002609615528	0.0491485927724201	0.825889697751096	0.0471605582599784	0.925229675875196	2810013P06Rik	RIKEN cDNA 2810013P06 gene(2810013P06Rik)	No
100503181	-0.0198907826524462	0.479002027655067	0.0115792383100312	0.728025329792798	0.00496428539395273	0.877477790479932	ND	ND	No
100503184	NA	NA	NA	NA	NA	NA	Gm19583	predicted gene, 19583(Gm19583)	No
100503185	-0.408413979783075	0.547518158772569	0.0849649449575561	0.773447106126662	0.0692382742053337	0.802236231996351	BTBD8	BTB (POZ) domain containing 8(Btbd8)	YES
100503190	NA	NA	0.0129109475527299	0.709748053961623	-0.000640119459447863	0.890981431369477	Gm19585	predicted gene, 19585(Gm19585)	No
100503192	0.1338336165328	0.649926939566441	-0.010491365207495	0.79723196790008	0.0467575100132313	0.908406926231885	Gm19587	ADP-ribosylation factor 1-like(Gm19587)	No
100503195	-0.191719561525096	0.523308092705113	0.0387395600258916	0.775017583477648	0.0329371561821958	0.895662575949276	ND	ND	No
100503197	0.474944048541968	0.254893996346976	-0.133251625575623	0.515302917398545	-0.114074950316844	0.638376837290854	Gm19589	predicted gene, 19589(Gm19589)	No
100503198	NA	NA	NA	NA	NA	NA	Gm19590	predicted gene, 19590(Gm19590)	No
100503200	-0.461235641316829	0.521599954941051	0.175657983960503	0.608504958244088	0.179551951543113	0.587741791518012	Gm17249	predicted gene, 17249(Gm17249)	No
100503203	-0.247211619882823	0.526804460753882	0.0310846133785969	0.853672935811661	-0.165616548185173	0.926746017849886	Gm19592	predicted gene, 19592(Gm19592)	No
100503205	0.186618396467176	0.296712959301652	0.0160780112170858	0.684927378558732	0.00565669981744824	0.864352723096231	Gm15067	predicted gene 15067(Gm15067)	No
100503212	0.275263317424826	0.534561757943017	-0.0955130439788597	0.631208690830119	-0.0134855518057679	0.906176791653371	LOC100503212	uncharacterized LOC100503212(LOC100503212)	No
100503216	0.11828412728198	0.355310984236663	-0.279554009518092	0.582522238344343	-0.243292257826224	0.59066943584264	ND	ND	No
100503222	0.981081636396114	0.105976202446875	0.213976676693825	0.574744444358569	0.202715245663572	0.568276885756538	ND	ND	No
100503230	0.454188418024589	0.194857591609463	NA	NA	NA	NA	Gm19600	predicted gene, 19600(Gm19600)	No
100503231	0.0994424191653121	0.400547402452891	-0.0135936375272009	0.697255895463546	0.000221963425447747	0.896509781555697	Gm19601	predicted gene, 19601(Gm19601)	No
100503233	0.101076511332558	0.391420015398706	NA	NA	NA	NA	ND	ND	No
100503237	-1.34105473417926	0.00484467372471598	-0.176995279960277	0.661211396273085	0.0785173921533004	0.894773154412289	Gm19605	predicted gene, 19605(Gm19605)	No
100503238	-0.045066359018088	0.427881117254095	-0.00174283922912066	0.747821971434904	0.00551519414760384	0.868072523756637	ND	ND	No
100503240	-2.93196659158041	0.0123238877841039	0.0312222914308947	0.666572981653717	-0.00547216123800519	0.887341630395883	TRPC5OS	transient receptor potential cation channel, subfamily C, member 5, opposite strand(Trpc5os)	No
100503242	NA	NA	NA	NA	NA	NA	Scgb2b6	secretoglobin, family 2B, member 6(Scgb2b6)	No
100503248	NA	NA	NA	NA	NA	NA	Gm15179	predicted gene 15179(Gm15179)	No
100503249	-0.317459000074517	0.242916502308294	-0.0249429088442729	0.666106344697166	-0.00362005708712794	0.886687061061742	ND	ND	No
100503250	-0.119244896168816	0.350770112678171	0.153369975036793	0.626588449359914	-0.0152729300412415	0.911877407621782	Gm19610	predicted gene, 19610(Gm19610)	No
100503253	0.367097825511514	0.489302223451808	-0.108314098507184	0.546138482468187	-0.0336367446628095	0.806675376706365	ND	ND	No
100503256	NA	NA	-1.01950624344762	0.00461831736884524	-0.694581443271046	0.069759635586751	ND	ND	No
100503260	0.0872787152596618	0.416230409169672	NA	NA	NA	NA	Gm19617	predicted gene, 19617(Gm19617)	No
100503261	-0.0136639736255389	0.458626601641133	NA	NA	NA	NA	ND	ND	No
100503265	0.188874591303969	0.426882989230053	-0.0244351002832654	0.672440690111271	0.0112598561196916	0.849620001941373	Gm19619	predicted gene, 19619(Gm19619)	No
100503266	0.166250918363859	0.355850764142138	-0.0135936375272009	0.69716977589221	0.000221963425447747	0.89648296454335	Gm19620	60S ribosomal protein L26-like(Gm19620)	No
100503268	-0.0626602005892848	0.470293671528351	NA	NA	NA	NA	Gm19622	predicted gene, 19622(Gm19622)	No
100503271	NA	NA	NA	NA	NA	NA	Gm19624	uncharacterized protein C12orf73 homolog(Gm19624)	No
100503272	0.800471458261448	0.230605709988758	-0.317139940898348	0.340977722173288	-0.0603486002952177	0.800905682616436	Gm11423	predicted gene 11423(Gm11423)	No
100503279	NA	NA	-0.345471657109918	0.529126731530786	-0.201556930798413	0.741437161263006	ND	ND	No
100503280	-0.172688405513359	0.307632471994992	-0.00339624910299845	0.752021341263145	-8.93558644028538e-05	0.897841139219036	Gm38425	predicted gene, 38425(Gm38425)	No
100503283	NA	NA	NA	NA	NA	NA	ND	ND	No
100503289	NA	NA	NA	NA	NA	NA	Gm14133	predicted gene 14133(Gm14133)	No
100503291	NA	NA	0.0255905425462872	0.660280559103438	0.00718733153194366	0.856730559947742	ND	ND	No
100503292	-0.862528506908083	0.127131975483638	0.165655607508992	0.523732272646852	0.0204899794574589	0.905411763544801	Gm12279	predicted gene 12279(Gm12279)	No
100503298	0.159555081305981	0.508884797040515	0.057529873093739	0.819514821201537	-0.100298256426842	0.913990229600905	ND	ND	No
100503307	-0.491654336391677	0.496055602425137	-0.259963789813965	0.360713722972435	-0.0670518437949035	0.75115327881214	Gm15408	predicted gene 15408(Gm15408)	YES
100503309	0.636725217395145	0.197892336696086	0.321654607837803	0.313786803689227	0.240036049568631	0.377742244576335	ND	ND	No
100503311	NA	NA	NA	NA	NA	NA	PIFO	primary cilia formation(Pifo)	No
100503318	-0.552548125782959	0.503778080079498	-0.110993254161689	0.791067272766023	0.0123126540883316	0.920318169777479	Gm15853	predicted gene 15853(Gm15853)	No
100503319	0.251952414246707	0.498461946447788	-0.0404464470780371	0.672337341485503	-0.0513581228048898	0.769135526462136	Gm17281	predicted gene, 17281(Gm17281)	No
100503323	0.363585126213675	0.224867443371253	-0.0135663335479459	0.69768560457838	0.000108420168100633	0.896857091410232	A230087F16Rik	RIKEN cDNA A230087F16 gene(A230087F16Rik)	No
100503326	NA	NA	0.0885074421937358	0.558160449846783	0.0250445255238748	0.813993106002558	ND	ND	No
100503332	-0.246750152770486	0.299785958260864	0.0646267207641092	0.602691130982345	0.00098915137499415	0.900861070435127	Gm19639	predicted gene, 19639(Gm19639)	No
100503333	0.394455923006621	0.209521154514339	-0.00174283922912066	0.746401238257424	0.00551519414760384	0.866936890658552	Gm14007	predicted gene 14007(Gm14007)	No
100503334	0.0647192252811646	0.582225677587552	0.153221279906976	0.657414421967988	0.0374068308822174	0.909220330315807	Gm15728	predicted gene 15728(Gm15728)	No
100503337	-0.307549298736172	0.240803804063143	0.0223018496878503	0.673572565279882	-0.00969430891363473	0.848780506726596	Gm9895	predicted gene 9895(Gm9895)	No
100503338	0.34565893088464	0.484554489305479	0.942380026844954	0.0967977693055732	0.058910466048843	0.776288778490114	LOC100503338	uncharacterized LOC100503338(LOC100503338)	No
100503344	-0.11795985219998	0.352717720339359	-0.0803095173282305	0.846738312097872	-0.266069039072118	0.807833934306211	Gm19645	predicted gene, 19645(Gm19645)	No
100503347	0.322423752078572	0.510411864859592	0.00821026173696457	0.774278561619425	0.0285314088844228	0.843069189234939	Gm19648	predicted gene, 19648(Gm19648)	No
100503350	0.00114181558095774	0.481148782602992	-0.0129338619855633	0.730301892960824	-0.00444489167139844	0.883840971636476	ND	ND	No
100503351	-0.597315241496561	0.288154801985731	-0.0970703452118667	0.559194535284297	0.014868666933576	0.875594873864956	ND	ND	No
100503353	NA	NA	0.00948548915433517	0.73860991972846	-0.00510585675735095	0.883453350530746	Gm14440	predicted gene 14440(Gm14440)	No
100503358	NA	NA	NA	NA	NA	NA	Gm19654	predicted gene, 19654(Gm19654)	No
100503359	-0.109329689439721	0.537214666936921	0.182777874956902	0.72655682657607	0.0112416742900363	0.917833664647214	Ppp1r18os	protein phosphatase 1, regulatory subunit 18, opposite strand(Ppp1r18os)	No
100503361	0.0305913374685764	0.525435832787337	0.00804543044385471	0.766217006625473	-0.00937798440129554	0.888062281700648	TMEM95	transmembrane protein 95(Tmem95)	No
100503362	-0.247680133089783	0.508698836121433	-0.0865176710460228	0.698994430061549	0.095936505256015	0.720608975069461	Rps12-ps26	ribosomal protein S12, pseudogene 26(Rps12-ps26)	No
100503364	0.263729754510141	0.25994713917863	0.0124134062354265	0.72488829055318	-0.000627382613678425	0.894215125817568	Gm19656	predicted gene, 19656(Gm19656)	No
100503365	NA	NA	-0.126018896564721	0.787169999723112	-0.0359385930231413	0.916870072302871	ND	ND	No
100503366	0.186618396467176	0.295903256927157	-0.0772980288853863	0.65668932448417	-0.00592057628335912	0.906690378544711	Gm19658	predicted gene, 19658(Gm19658)	No
[truncated: 25,180 more rows]
