# Supplementary material for: Circadian modulation of glucose utilization via CRY1-mediated repression of Pdk1 expression
Source: J Biol Chem. 2024 Jan 8;300(2):105637. doi: 10.1016/j.jbc.2024.105637 (PMC10869264; doi:10.1016/j.jbc.2024.105637)
Supplement: Supplemental Table S2 [file mmc3.xlsx]

## Sheet: 工作表1
Table S1: Pathways affected by CRY1 and CRY2 by Gene-Set-Enrichment analysis (GSEA)
	Pathways	padj_CRY1	ES_CRY1	padj_CRY2	ES_CRY2
	ALLOGRAFT_REJECTION	0.04148	-0.454	7.144e-07	-0.726
	APOPTOSIS	0.01756	-0.483	0.02992	-0.565
	GLYCOLYSIS	0.003283	-0.502	0.0001791	-0.653
	HYPOXIA	0.001023	-0.517	0.0007343	-0.618
	INFLAMMATORY_RESPONSE	2.857e-05	-0.587	0.0003243	-0.654
	INTERFERON_GAMMA_RESPONSE	0.003283	-0.503	7.527e-08	-0.739
	KRAS_SIGNALING_UP	0.001602	-0.508	0.003427	-0.599
	MITOTIC_SPINDLE	2.503e-07	0.504	0.005952	0.461
	MTORC1_SIGNALING	0.01051	-0.471	0.0143	-0.55
	MYC_TARGETS_V1	0.001023	-0.527	0.00805	-0.576
	OXIDATIVE_PHOSPHORYLATION	0.01103	-0.488	0.03427	-0.543
	TNFA_SIGNALING_VIA_NFKB	0.0006246	-0.539	8.03e-06	-0.691
	XENOBIOTIC_METABOLISM	0.005021	-0.485	0.01147	-0.57
