# Supplementary material for: Circadian modulation of glucose utilization via CRY1-mediated repression of Pdk1 expression
Source: J Biol Chem. 2024 Jan 8;300(2):105637. doi: 10.1016/j.jbc.2024.105637 (PMC10869264; doi:10.1016/j.jbc.2024.105637)
Supplement: Supplemental Table S3 [file mmc4.xlsx]

## Sheet: 工作表1
Table S2: Pathways affected by CRY1 and CRY2 by KEGG enrichment analysis
	ID	Description	GeneRatio_CRY1	padj_CRY1	GeneRatio_CRY2	padj_CRY2
	mmu05146	Amoebiasis	20/537	0.0004416	11/297	0.009081
	mmu04360	Axon guidance	23/537	0.01121	18/297	0.0007923
	mmu01230	Biosynthesis of amino acids	13/537	0.01508	8/297	0.02917
	mmu04062	Chemokine signaling pathway	25/537	0.005928	20/297	0.0003515
	mmu04713	Circadian entrainment	14/537	0.0234	11/297	0.005394
	mmu04710	Circadian rhythm	7/537	0.02076	5/297	0.02156
	mmu04512	ECM-receptor interaction	13/537	0.02379	9/297	0.02091
	mmu05169	Epstein-Barr virus infection	28/537	0.00681	21/297	0.0007519
	mmu04510	Focal adhesion	29/537	0.000619	15/297	0.02156
	mmu00010	Glycolysis / Gluconeogenesis	12/537	0.01192	11/297	0.000486
	mmu04066	HIF-1 signaling pathway	19/537	0.002084	14/297	0.0007519
	mmu05165	Human papillomavirus infection	42/537	0.00145	23/297	0.0196
	mmu04657	IL-17 signaling pathway	14/537	0.01732	12/297	0.001129
	mmu05134	Legionellosis	11/537	0.01508	7/297	0.02702
	mmu04064	NF-kappa B signaling pathway	15/537	0.01935	9/297	0.04608
	mmu04151	PI3K-Akt signaling pathway	39/537	0.005928	27/297	0.001129
	mmu05323	Rheumatoid arthritis	19/537	0.0001959	13/297	0.0003515
	mmu04550	Signaling pathways regulating pluripotency of stem cells	17/537	0.03791	11/297	0.03975
	mmu00100	Steroid biosynthesis	6/537	0.01508	4/297	0.02702
	mmu04668	TNF signaling pathway	21/537	0.0004206	18/297	7.201e-06
	mmu04061	Viral protein interaction with cytokine and cytokine receptor	14/537	0.01953	13/297	0.0005218
