# Supplementary material for: Circadian modulation of glucose utilization via CRY1-mediated repression of Pdk1 expression
Source: J Biol Chem. 2024 Jan 8;300(2):105637. doi: 10.1016/j.jbc.2024.105637 (PMC10869264; doi:10.1016/j.jbc.2024.105637)
Supplement: Supplemental Table S4 [file mmc5.xlsx]

## Sheet: 工作表1
Table S3: Primers used in real-time PCR
	Gene	Primer_F	Primer_R	Sequene from	For
	mPdk1_P	CCAGTGCTTTCCTCGCCAGT	AGCATTTCCCTTTCCGCCTCA	this study	ChIP
	mLdha_P	AAGGAGGCGGAGGATCGATG	GTCCCTGCAAGAGTGGCTCC	this study	ChIP
	mDbp_P	TGTGAACACTCGGCTCCTTT	ATATTTGGCCAATGGGAGGA	Chiou et al 2016 (7)	ChIP
	mPDK1	CCACTGAGGAAGATCGACAGAC	AGAGGCGTGATATGGGCAATCC	this study	RNA
	mLDHA	ACGCAGACAAGGAGCAGTGGAA	ATGCTCTCAGCCAAGTCTGCCA	this study	RNA
	mGAPDH	AACTTTGGCATTGTGGAAGG	ACACATTGGGGGTAGGAACA	Chiou et al 2016 (7)	RNA
	hCRY1	GCAGTTGCTTGCTTCCTGACAC	GACAGCCACATCCAACTTCCAG	this study	RNA
	hPDK1	CATGTCACGCTGGGTAATGAGG	CTCAACACGAGGTCTTGGTGCA	this study	RNA
	hDBP	CCTTTGACCCTCGAAGACATCG	TGCCTCGTTGTTCTTGTACCGC	this study	RNA
	hGAPDH	GTCTCCTCTGACTTCAACAGCG	ACCACCCTGTTGCTGTAGCCAA	this study	RNA
